# Supplementary material for: Scalable design of orthogonal DNA barcode libraries
Source: Nat Comput Sci. 2024 Jun 7;4(6):423–8. doi: 10.1038/s43588-024-00646-z (PMC11208133; doi:10.1038/s43588-024-00646-z)
Supplement: Supplementary file 3 — Numerical performance data for sequence design software. [file 43588_2024_646_MOESM3_ESM.csv]

	Design tool	Time (s)	Peak memory usage (GB)	Library size
0	DeLOB	0.1916141510009765	0.195604	39.0
1	DeLOB	0.2034530639648437	0.198676	61.0
2	DeLOB	0.267827033996582	0.200232	99.0
3	DeLOB	0.3546655178070068	0.20228	183.0
4	DeLOB	0.4806621074676513	0.203388	319.0
5	DeLOB	0.7262895107269287	0.210404	537.0
6	DeLOB	0.9490587711334229	0.305516	902.0
7	DeLOB	1.40112566947937	0.478744	1477.0
8	DeLOB	2.0495307445526123	0.839328	2434.0
9	DeLOB	2.862834215164185	1.107348	3798.0
10	DeLOB	4.2673399448394775	1.4692	5725.0
11	DeLOB	6.6845176219940186	3.383164	8365.0
12	DeLOB	10.101317405700684	4.507732	11586.0
13	DeLOB	15.266427993774414	6.027444	15472.0
14	DeLOB	23.43462562561035	8.094108	19198.0
15	DeLOB	36.178988218307495	10.926972	22840.0
16	DeLOB	57.980663776397705	14.918048	26280.0
17	DeLOB	100.83931493759157	19.7296	29393.0
18	DeLOB	190.75963521003723	87.637136	32806.0
19	DeLOB	351.2612044811249	90.02178	35944.0
20	seqwalk	16.55256	0.40006	1198372.0
