# Supplementary material for: Scalable design of orthogonal DNA barcode libraries
Source: Nat Comput Sci. 2024 Jun 7;4(6):423–8. doi: 10.1038/s43588-024-00646-z (PMC11208133; doi:10.1038/s43588-024-00646-z)
Supplement: Supplementary file 4 — Hamming distance matrix of depicted sequence library. [file 43588_2024_646_MOESM4_ESM.csv]

	AAAAAACCCCCCTTTTTTGGGGGGT	GGGGTGGGGTTGGGTTTGGTGGTGT	GGTGTTGGTTTTGTGGGTGTGGTTG	GGTTGTGTGTTTGTTGTTTTTCTTT	TCTTTTGCTTTTCCTTTGTCTTTGG	TTTGGCTTTGCCTTTCCCTTGTTCT	GTTCTTGTGCTTGTCCTTGGTCTTG	TCTTGGGCTTGGCCTTGCCCTTCTT	TTCTTCTGCTGCTTCTCCTTCGTCT	CGTCTTCGGCTTCGCCTTCCCCTGT	CCTGTTTCTGTTGCTGTTCCTGTGT	TGTGTCTGTGGCTGTGCCTGTCCCT	TCCCTGGTTCTGGTGCTGGTCCTGG	CCTGGGTCTGGGGCTGGGCCTGGCC	TGGCCCTGCTCCTGCGTCTGCGGCT	CGGCTGCGCCTGCCCCTCTTTCGCT	TCGCTTTCTCTTGCGCTTGCTCTTC	TCTTCCTCTGTCGCTGTCTCTGGCG	TGGCGCTGGCTCTGCCTCTCTCGCG	TCGCGCGCTCGCTCTCCCTCGTTCT	GTTCTCGTGCTCGTCCTCGGTCTCG	TCTCGGGCTCGGCCTCGCCCTCCTC	TCCTCCGCCGCCTCCCCCGTTTTCG	TTTCGTTTGCGTTTCCGTTGTCGTT	TCGTTGGCGTTGCCGTTCCCGTGTT	GTGTTCGTGTGCGTGTCCGTGGTCG	GGTCGTGGGCGTGGCCGTGCCCGTC	CCGTCTCCGTCGTCGGCGGCGTCGC	GTCGCCGTCCCCGGTTTCGGTTGCG	TTGCGGTTCCGGTGTCGGTGGCGGT	GCGGTGCCGGTCCCGGGTTCGGGTG	GGGTGCGGGTCCGGGGTCGGGGGCG	GGGCGGGGCCGGGCCCGGCTCCGGC	CCGGCGCCGGCCCCGCTTCCGCTGC	GCTGCCGCTCCCGCGTTCGCGTGCG	GTGCGCGTCCGCGGTCGCGGGCGCG	GCGCGGCCGCGCCCGCCCCCACCCC	ACCCCTACCCCGACCCCAACCCTCA	CCTCACCCTTACCCTGACCCTAACC	TAACCCGCACCCGTACCCGGACCCG	ACCCGAACCCAAACCTCCACCTCTA	CTCTACCTCGACCTCAACCTTCACC	TCACCTTTACCTTGACCTTAACCTG	ACCTGCACCTGTACCTGGACCTGAA	CTGAACCTAAACCGCCACCGCTACC	CTACCGCGACCGCAACCGTCACCGT	ACCGTTACCGTGACCGTAACCGGCA	CGGCACCGGTACCGGGACCGGAACC	GAACCGAAACCACCACTACTACGAC
AAAAAACCCCCCTTTTTTGGGGGGT	0.0	17.0	20.0	20.0	20.0	18.0	19.0	21.0	18.0	19.0	18.0	20.0	20.0	21.0	16.0	19.0	20.0	19.0	20.0	18.0	19.0	22.0	19.0	18.0	19.0	19.0	21.0	18.0	15.0	16.0	18.0	17.0	21.0	17.0	16.0	17.0	21.0	20.0	20.0	16.0	19.0	20.0	20.0	20.0	20.0	19.0	19.0	20.0	19.0
GGGGTGGGGTTGGGTTTGGTGGTGT	17.0	0.0	11.0	13.0	15.0	19.0	16.0	18.0	17.0	15.0	15.0	18.0	13.0	18.0	17.0	15.0	18.0	20.0	18.0	19.0	16.0	21.0	21.0	23.0	13.0	12.0	17.0	17.0	16.0	16.0	16.0	12.0	14.0	17.0	17.0	17.0	21.0	23.0	23.0	22.0	24.0	24.0	24.0	22.0	23.0	19.0	19.0	18.0	21.0
GGTGTTGGTTTTGTGGGTGTGGTTG	20.0	11.0	0.0	10.0	15.0	18.0	11.0	19.0	18.0	16.0	13.0	18.0	14.0	18.0	20.0	20.0	14.0	18.0	21.0	21.0	15.0	20.0	20.0	18.0	18.0	12.0	13.0	19.0	19.0	23.0	13.0	13.0	18.0	20.0	15.0	18.0	23.0	23.0	21.0	20.0	24.0	23.0	20.0	22.0	25.0	24.0	19.0	19.0	23.0
GGTTGTGTGTTTGTTGTTTTTCTTT	20.0	13.0	10.0	0.0	13.0	16.0	9.0	16.0	18.0	14.0	13.0	17.0	16.0	19.0	19.0	17.0	15.0	16.0	17.0	19.0	13.0	18.0	20.0	12.0	17.0	15.0	13.0	20.0	18.0	19.0	18.0	15.0	18.0	20.0	20.0	18.0	21.0	22.0	20.0	21.0	23.0	19.0	18.0	21.0	24.0	22.0	21.0	21.0	21.0
TCTTTTGCTTTTCCTTTGTCTTTGG	20.0	15.0	15.0	13.0	0.0	18.0	15.0	10.0	18.0	15.0	10.0	18.0	14.0	16.0	21.0	18.0	12.0	11.0	18.0	14.0	17.0	14.0	15.0	19.0	11.0	18.0	20.0	15.0	18.0	20.0	16.0	20.0	21.0	17.0	14.0	22.0	20.0	19.0	15.0	21.0	19.0	22.0	19.0	15.0	23.0	20.0	17.0	23.0	22.0
TTTGGCTTTGCCTTTCCCTTGTTCT	18.0	19.0	18.0	16.0	18.0	0.0	19.0	17.0	11.0	21.0	17.0	10.0	18.0	17.0	15.0	19.0	20.0	14.0	15.0	9.0	15.0	18.0	12.0	14.0	20.0	14.0	22.0	20.0	15.0	14.0	20.0	18.0	22.0	18.0	15.0	15.0	19.0	20.0	18.0	16.0	21.0	16.0	17.0	22.0	17.0	19.0	22.0	20.0	22.0
GTTCTTGTGCTTGTCCTTGGTCTTG	19.0	16.0	11.0	9.0	15.0	19.0	0.0	21.0	20.0	11.0	15.0	20.0	11.0	22.0	21.0	16.0	10.0	19.0	15.0	20.0	4.0	17.0	18.0	9.0	19.0	14.0	10.0	22.0	14.0	18.0	18.0	17.0	17.0	19.0	17.0	13.0	19.0	18.0	22.0	15.0	21.0	19.0	15.0	23.0	20.0	20.0	20.0	22.0	19.0
TCTTGGGCTTGGCCTTGCCCTTCTT	21.0	18.0	19.0	16.0	10.0	17.0	21.0	0.0	18.0	20.0	15.0	16.0	19.0	11.0	21.0	18.0	17.0	14.0	20.0	12.0	21.0	5.0	16.0	17.0	8.0	19.0	18.0	16.0	19.0	17.0	17.0	20.0	17.0	18.0	15.0	19.0	14.0	20.0	13.0	20.0	15.0	20.0	21.0	14.0	21.0	19.0	20.0	21.0	21.0
TTCTTCTGCTGCTTCTCCTTCGTCT	18.0	17.0	18.0	18.0	18.0	11.0	20.0	18.0	0.0	19.0	20.0	12.0	18.0	21.0	10.0	16.0	21.0	16.0	15.0	14.0	16.0	22.0	12.0	16.0	18.0	10.0	21.0	21.0	17.0	17.0	21.0	17.0	19.0	23.0	20.0	18.0	20.0	18.0	20.0	18.0	18.0	14.0	20.0	16.0	18.0	20.0	18.0	19.0	24.0
CGTCTTCGGCTTCGCCTTCCCCTGT	19.0	15.0	16.0	14.0	15.0	21.0	11.0	20.0	19.0	0.0	12.0	18.0	15.0	21.0	17.0	11.0	13.0	21.0	13.0	19.0	14.0	17.0	22.0	14.0	17.0	22.0	10.0	19.0	22.0	18.0	18.0	20.0	15.0	13.0	21.0	20.0	16.0	16.0	18.0	21.0	20.0	19.0	17.0	21.0	17.0	14.0	18.0	16.0	18.0
CCTGTTTCTGTTGCTGTTCCTGTGT	18.0	15.0	13.0	13.0	10.0	17.0	15.0	15.0	20.0	12.0	0.0	15.0	17.0	9.0	20.0	18.0	10.0	10.0	20.0	17.0	18.0	16.0	19.0	18.0	16.0	21.0	19.0	17.0	20.0	21.0	14.0	21.0	21.0	13.0	16.0	23.0	20.0	19.0	14.0	23.0	21.0	21.0	20.0	20.0	23.0	21.0	13.0	22.0	22.0
TGTGTCTGTGGCTGTGCCTGTCCCT	20.0	18.0	18.0	17.0	18.0	10.0	20.0	16.0	12.0	18.0	15.0	0.0	21.0	15.0	11.0	16.0	19.0	12.0	12.0	13.0	16.0	16.0	16.0	15.0	21.0	18.0	19.0	21.0	16.0	15.0	19.0	16.0	21.0	21.0	18.0	16.0	18.0	22.0	16.0	16.0	22.0	18.0	17.0	23.0	19.0	19.0	20.0	16.0	24.0
TCCCTGGTTCTGGTGCTGGTCCTGG	20.0	13.0	14.0	16.0	14.0	18.0	11.0	19.0	18.0	15.0	17.0	21.0	0.0	19.0	21.0	15.0	11.0	18.0	17.0	17.0	11.0	15.0	16.0	18.0	16.0	15.0	17.0	19.0	17.0	15.0	19.0	19.0	13.0	17.0	16.0	16.0	18.0	16.0	22.0	15.0	20.0	20.0	17.0	21.0	22.0	17.0	18.0	23.0	18.0
CCTGGGTCTGGGGCTGGGCCTGGCC	21.0	18.0	18.0	19.0	16.0	17.0	22.0	11.0	21.0	21.0	9.0	15.0	19.0	0.0	20.0	18.0	16.0	10.0	19.0	16.0	21.0	10.0	19.0	18.0	17.0	21.0	17.0	16.0	19.0	16.0	14.0	19.0	14.0	15.0	15.0	18.0	15.0	19.0	12.0	22.0	20.0	19.0	23.0	16.0	21.0	20.0	14.0	20.0	20.0
TGGCCCTGCTCCTGCGTCTGCGGCT	16.0	17.0	20.0	19.0	21.0	15.0	21.0	21.0	10.0	17.0	20.0	11.0	21.0	20.0	0.0	13.0	20.0	13.0	9.0	15.0	17.0	22.0	15.0	16.0	18.0	18.0	18.0	19.0	14.0	14.0	19.0	10.0	17.0	20.0	17.0	15.0	20.0	18.0	18.0	16.0	20.0	19.0	17.0	19.0	16.0	19.0	17.0	13.0	20.0
CGGCTGCGCCTGCCCCTCTTTCGCT	19.0	15.0	20.0	17.0	18.0	19.0	16.0	18.0	16.0	11.0	18.0	16.0	15.0	18.0	13.0	0.0	15.0	17.0	10.0	16.0	14.0	15.0	17.0	16.0	14.0	20.0	17.0	20.0	18.0	14.0	16.0	18.0	11.0	16.0	19.0	16.0	14.0	16.0	17.0	19.0	19.0	15.0	20.0	21.0	17.0	13.0	16.0	16.0	15.0
TCGCTTTCTCTTGCGCTTGCTCTTC	20.0	18.0	14.0	15.0	12.0	20.0	10.0	17.0	21.0	13.0	10.0	19.0	11.0	16.0	20.0	15.0	0.0	14.0	14.0	14.0	14.0	12.0	17.0	14.0	14.0	19.0	13.0	16.0	20.0	18.0	15.0	20.0	17.0	13.0	15.0	18.0	14.0	15.0	17.0	17.0	18.0	22.0	14.0	20.0	22.0	20.0	17.0	21.0	18.0
TCTTCCTCTGTCGCTGTCTCTGGCG	19.0	20.0	18.0	16.0	11.0	14.0	19.0	14.0	16.0	21.0	10.0	12.0	18.0	10.0	13.0	17.0	14.0	0.0	12.0	13.0	15.0	15.0	12.0	19.0	15.0	17.0	21.0	18.0	14.0	20.0	13.0	14.0	22.0	17.0	10.0	17.0	18.0	19.0	12.0	16.0	20.0	18.0	19.0	18.0	21.0	22.0	14.0	20.0	21.0
TGGCGCTGGCTCTGCCTCTCTCGCG	20.0	18.0	21.0	17.0	18.0	15.0	15.0	20.0	15.0	13.0	20.0	12.0	17.0	19.0	9.0	10.0	14.0	12.0	0.0	12.0	11.0	16.0	15.0	12.0	17.0	18.0	13.0	21.0	15.0	13.0	17.0	12.0	15.0	18.0	16.0	12.0	14.0	18.0	18.0	15.0	19.0	18.0	15.0	20.0	17.0	18.0	19.0	15.0	19.0
TCGCGCGCTCGCTCTCCCTCGTTCT	18.0	19.0	21.0	19.0	14.0	9.0	20.0	12.0	14.0	19.0	17.0	13.0	17.0	16.0	15.0	16.0	14.0	13.0	12.0	0.0	16.0	11.0	11.0	16.0	14.0	15.0	18.0	16.0	17.0	13.0	17.0	17.0	17.0	16.0	12.0	12.0	11.0	15.0	14.0	14.0	15.0	21.0	17.0	17.0	18.0	18.0	20.0	18.0	21.0
GTTCTCGTGCTCGTCCTCGGTCTCG	19.0	16.0	15.0	13.0	17.0	15.0	4.0	21.0	16.0	14.0	18.0	16.0	11.0	21.0	17.0	14.0	14.0	15.0	11.0	16.0	0.0	17.0	14.0	13.0	19.0	10.0	14.0	23.0	10.0	18.0	19.0	13.0	17.0	19.0	13.0	9.0	16.0	18.0	18.0	11.0	21.0	15.0	19.0	23.0	16.0	20.0	20.0	18.0	19.0
TCTCGGGCTCGGCCTCGCCCTCCTC	22.0	21.0	20.0	18.0	14.0	18.0	17.0	5.0	22.0	17.0	16.0	16.0	15.0	10.0	22.0	15.0	12.0	15.0	16.0	11.0	17.0	0.0	17.0	14.0	13.0	22.0	13.0	18.0	20.0	14.0	17.0	22.0	12.0	15.0	16.0	15.0	9.0	16.0	12.0	16.0	15.0	19.0	17.0	18.0	20.0	16.0	20.0	20.0	16.0
TCCTCCGCCGCCTCCCCCGTTTTCG	19.0	21.0	20.0	20.0	15.0	12.0	18.0	16.0	12.0	22.0	19.0	16.0	16.0	19.0	15.0	17.0	17.0	12.0	15.0	11.0	14.0	17.0	0.0	20.0	17.0	14.0	21.0	15.0	12.0	21.0	19.0	16.0	19.0	16.0	12.0	16.0	17.0	13.0	17.0	12.0	16.0	14.0	17.0	16.0	18.0	21.0	17.0	21.0	20.0
TTTCGTTTGCGTTTCCGTTGTCGTT	18.0	23.0	18.0	12.0	19.0	14.0	9.0	17.0	16.0	14.0	18.0	15.0	18.0	18.0	16.0	16.0	14.0	19.0	12.0	16.0	13.0	14.0	20.0	0.0	20.0	20.0	10.0	22.0	19.0	9.0	19.0	21.0	16.0	21.0	22.0	14.0	18.0	19.0	22.0	18.0	20.0	19.0	12.0	19.0	20.0	18.0	22.0	22.0	20.0
TCGTTGGCGTTGCCGTTCCCGTGTT	19.0	13.0	18.0	17.0	11.0	20.0	19.0	8.0	18.0	17.0	16.0	21.0	16.0	17.0	18.0	14.0	14.0	15.0	17.0	14.0	19.0	13.0	17.0	20.0	0.0	15.0	20.0	13.0	19.0	18.0	11.0	15.0	18.0	13.0	13.0	20.0	14.0	20.0	17.0	21.0	17.0	21.0	22.0	16.0	20.0	20.0	16.0	17.0	19.0
GTGTTCGTGTGCGTGTCCGTGGTCG	19.0	12.0	12.0	15.0	18.0	14.0	14.0	19.0	10.0	22.0	21.0	18.0	15.0	21.0	18.0	20.0	19.0	17.0	18.0	15.0	10.0	22.0	14.0	20.0	15.0	0.0	19.0	17.0	13.0	20.0	16.0	9.0	19.0	19.0	13.0	11.0	16.0	22.0	20.0	15.0	22.0	16.0	22.0	20.0	18.0	23.0	22.0	16.0	23.0
GGTCGTGGGCGTGGCCGTGCCCGTC	21.0	17.0	13.0	13.0	20.0	22.0	10.0	18.0	21.0	10.0	19.0	19.0	17.0	17.0	18.0	17.0	13.0	21.0	13.0	18.0	14.0	13.0	21.0	10.0	20.0	19.0	0.0	20.0	18.0	16.0	18.0	15.0	9.0	19.0	17.0	12.0	15.0	17.0	21.0	18.0	18.0	22.0	16.0	17.0	20.0	19.0	20.0	19.0	18.0
CCGTCTCCGTCGTCGGCGGCGTCGC	18.0	17.0	19.0	20.0	15.0	20.0	22.0	16.0	21.0	19.0	17.0	21.0	19.0	16.0	19.0	20.0	16.0	18.0	21.0	16.0	23.0	18.0	15.0	22.0	13.0	17.0	20.0	0.0	21.0	19.0	15.0	16.0	19.0	11.0	15.0	22.0	14.0	16.0	16.0	19.0	18.0	21.0	18.0	17.0	20.0	15.0	18.0	16.0	21.0
GTCGCCGTCCCCGGTTTCGGTTGCG	15.0	16.0	19.0	18.0	18.0	15.0	14.0	19.0	17.0	22.0	20.0	16.0	17.0	19.0	14.0	18.0	20.0	14.0	15.0	17.0	10.0	20.0	12.0	19.0	19.0	13.0	18.0	21.0	0.0	17.0	20.0	11.0	19.0	20.0	8.0	8.0	20.0	19.0	19.0	13.0	19.0	16.0	19.0	19.0	16.0	21.0	19.0	19.0	19.0
TTGCGGTTCCGGTGTCGGTGGCGGT	16.0	16.0	23.0	19.0	20.0	14.0	18.0	17.0	17.0	18.0	21.0	15.0	15.0	16.0	14.0	14.0	18.0	20.0	13.0	13.0	18.0	14.0	21.0	9.0	18.0	20.0	16.0	19.0	17.0	0.0	19.0	19.0	11.0	19.0	22.0	9.0	17.0	19.0	23.0	19.0	21.0	21.0	15.0	19.0	19.0	14.0	22.0	20.0	19.0
GCGGTGCCGGTCCCGGGTTCGGGTG	18.0	16.0	13.0	18.0	16.0	20.0	18.0	17.0	21.0	18.0	14.0	19.0	19.0	14.0	19.0	16.0	15.0	13.0	17.0	17.0	19.0	17.0	19.0	19.0	11.0	16.0	18.0	15.0	20.0	19.0	0.0	15.0	19.0	10.0	14.0	18.0	13.0	21.0	17.0	22.0	20.0	21.0	20.0	19.0	21.0	20.0	14.0	17.0	20.0
GGGTGCGGGTCCGGGGTCGGGGGCG	17.0	12.0	13.0	15.0	20.0	18.0	17.0	20.0	17.0	20.0	21.0	16.0	19.0	19.0	10.0	18.0	20.0	14.0	12.0	17.0	13.0	22.0	16.0	21.0	15.0	9.0	15.0	16.0	11.0	19.0	15.0	0.0	17.0	18.0	11.0	10.0	17.0	23.0	19.0	15.0	23.0	20.0	22.0	20.0	18.0	23.0	20.0	11.0	21.0
GGGCGGGGCCGGGCCCGGCTCCGGC	21.0	14.0	18.0	18.0	21.0	22.0	17.0	17.0	19.0	15.0	21.0	21.0	13.0	14.0	17.0	11.0	17.0	22.0	15.0	17.0	17.0	12.0	19.0	16.0	18.0	19.0	9.0	19.0	19.0	11.0	19.0	17.0	0.0	17.0	19.0	12.0	13.0	16.0	21.0	19.0	18.0	19.0	21.0	16.0	19.0	16.0	19.0	19.0	14.0
CCGGCGCCGGCCCCGCTTCCGCTGC	17.0	17.0	20.0	20.0	17.0	18.0	19.0	18.0	23.0	13.0	13.0	21.0	17.0	15.0	20.0	16.0	13.0	17.0	18.0	16.0	19.0	15.0	16.0	21.0	13.0	19.0	19.0	11.0	20.0	19.0	10.0	18.0	17.0	0.0	14.0	20.0	10.0	16.0	15.0	19.0	21.0	17.0	19.0	21.0	17.0	15.0	18.0	15.0	15.0
GCTGCCGCTCCCGCGTTCGCGTGCG	16.0	17.0	15.0	20.0	14.0	15.0	17.0	15.0	20.0	21.0	16.0	18.0	16.0	15.0	17.0	19.0	15.0	10.0	16.0	12.0	13.0	16.0	12.0	22.0	13.0	13.0	17.0	15.0	8.0	22.0	14.0	11.0	19.0	14.0	0.0	13.0	15.0	17.0	15.0	13.0	17.0	21.0	20.0	17.0	20.0	21.0	17.0	19.0	18.0
GTGCGCGTCCGCGGTCGCGGGCGCG	17.0	17.0	18.0	18.0	22.0	15.0	13.0	19.0	18.0	20.0	23.0	16.0	16.0	18.0	15.0	16.0	18.0	17.0	12.0	12.0	9.0	15.0	16.0	14.0	20.0	11.0	12.0	22.0	8.0	9.0	18.0	10.0	12.0	20.0	13.0	0.0	14.0	19.0	19.0	12.0	20.0	17.0	18.0	19.0	15.0	20.0	22.0	16.0	19.0
GCGCGGCCGCGCCCGCCCCCACCCC	21.0	21.0	23.0	21.0	20.0	19.0	19.0	14.0	20.0	16.0	20.0	18.0	18.0	15.0	20.0	14.0	14.0	18.0	14.0	11.0	16.0	9.0	17.0	18.0	14.0	16.0	15.0	14.0	20.0	17.0	13.0	17.0	13.0	10.0	15.0	14.0	0.0	15.0	13.0	14.0	15.0	17.0	17.0	19.0	16.0	14.0	20.0	14.0	14.0
ACCCCTACCCCGACCCCAACCCTCA	20.0	23.0	23.0	22.0	19.0	20.0	18.0	20.0	18.0	16.0	19.0	22.0	16.0	19.0	18.0	16.0	15.0	19.0	18.0	15.0	18.0	16.0	13.0	19.0	20.0	22.0	17.0	16.0	19.0	19.0	21.0	23.0	16.0	16.0	17.0	19.0	15.0	0.0	19.0	16.0	9.0	20.0	16.0	12.0	21.0	16.0	8.0	23.0	16.0
CCTCACCCTTACCCTGACCCTAACC	20.0	23.0	21.0	20.0	15.0	18.0	22.0	13.0	20.0	18.0	14.0	16.0	22.0	12.0	18.0	17.0	17.0	12.0	18.0	14.0	18.0	12.0	17.0	22.0	17.0	20.0	21.0	16.0	19.0	23.0	17.0	19.0	21.0	15.0	15.0	19.0	13.0	19.0	0.0	19.0	18.0	11.0	23.0	19.0	12.0	20.0	19.0	8.0	20.0
TAACCCGCACCCGTACCCGGACCCG	16.0	22.0	20.0	21.0	21.0	16.0	15.0	20.0	18.0	21.0	23.0	16.0	15.0	22.0	16.0	19.0	17.0	16.0	15.0	14.0	11.0	16.0	12.0	18.0	21.0	15.0	18.0	19.0	13.0	19.0	22.0	15.0	19.0	19.0	13.0	12.0	14.0	16.0	19.0	0.0	19.0	19.0	11.0	23.0	18.0	13.0	23.0	19.0	14.0
ACCCGAACCCAAACCTCCACCTCTA	19.0	24.0	24.0	23.0	19.0	21.0	21.0	15.0	18.0	20.0	21.0	22.0	20.0	20.0	20.0	19.0	18.0	20.0	19.0	15.0	21.0	15.0	16.0	20.0	17.0	22.0	18.0	18.0	19.0	21.0	20.0	23.0	18.0	21.0	17.0	20.0	15.0	9.0	18.0	19.0	0.0	20.0	19.0	9.0	20.0	20.0	12.0	22.0	20.0
CTCTACCTCGACCTCAACCTTCACC	20.0	24.0	23.0	19.0	22.0	16.0	19.0	20.0	14.0	19.0	21.0	18.0	20.0	19.0	19.0	15.0	22.0	18.0	18.0	21.0	15.0	19.0	14.0	19.0	21.0	16.0	22.0	21.0	16.0	21.0	21.0	20.0	19.0	17.0	21.0	17.0	17.0	20.0	11.0	19.0	20.0	0.0	23.0	20.0	9.0	20.0	20.0	12.0	20.0
TCACCTTTACCTTGACCTTAACCTG	20.0	24.0	20.0	18.0	19.0	17.0	15.0	21.0	20.0	17.0	20.0	17.0	17.0	23.0	17.0	20.0	14.0	19.0	15.0	17.0	19.0	17.0	17.0	12.0	22.0	22.0	16.0	18.0	19.0	15.0	20.0	22.0	21.0	19.0	20.0	18.0	17.0	16.0	23.0	11.0	19.0	23.0	0.0	23.0	21.0	12.0	23.0	23.0	15.0
ACCTGCACCTGTACCTGGACCTGAA	20.0	22.0	22.0	21.0	15.0	22.0	23.0	14.0	16.0	21.0	20.0	23.0	21.0	16.0	19.0	21.0	20.0	18.0	20.0	17.0	23.0	18.0	16.0	19.0	16.0	20.0	17.0	17.0	19.0	19.0	19.0	20.0	16.0	21.0	17.0	19.0	19.0	12.0	19.0	23.0	9.0	20.0	23.0	0.0	21.0	23.0	11.0	23.0	21.0
CTGAACCTAAACCGCCACCGCTACC	20.0	23.0	25.0	24.0	23.0	17.0	20.0	21.0	18.0	17.0	23.0	19.0	22.0	21.0	16.0	17.0	22.0	21.0	17.0	18.0	16.0	20.0	18.0	20.0	20.0	18.0	20.0	20.0	16.0	19.0	21.0	18.0	19.0	17.0	20.0	15.0	16.0	21.0	12.0	18.0	20.0	9.0	21.0	21.0	0.0	19.0	22.0	9.0	20.0
CTACCGCGACCGCAACCGTCACCGT	19.0	19.0	24.0	22.0	20.0	19.0	20.0	19.0	20.0	14.0	21.0	19.0	17.0	20.0	19.0	13.0	20.0	22.0	18.0	18.0	20.0	16.0	21.0	18.0	20.0	23.0	19.0	15.0	21.0	14.0	20.0	23.0	16.0	15.0	21.0	20.0	14.0	16.0	20.0	13.0	20.0	20.0	12.0	23.0	19.0	0.0	23.0	20.0	13.0
ACCGTTACCGTGACCGTAACCGGCA	19.0	19.0	19.0	21.0	17.0	22.0	20.0	20.0	18.0	18.0	13.0	20.0	18.0	14.0	17.0	16.0	17.0	14.0	19.0	20.0	20.0	20.0	17.0	22.0	16.0	22.0	20.0	18.0	19.0	22.0	14.0	20.0	19.0	18.0	17.0	22.0	20.0	8.0	19.0	23.0	12.0	20.0	23.0	11.0	22.0	23.0	0.0	23.0	20.0
CGGCACCGGTACCGGGACCGGAACC	20.0	18.0	19.0	21.0	23.0	20.0	22.0	21.0	19.0	16.0	22.0	16.0	23.0	20.0	13.0	16.0	21.0	20.0	15.0	18.0	18.0	20.0	21.0	22.0	17.0	16.0	19.0	16.0	19.0	20.0	17.0	11.0	19.0	15.0	19.0	16.0	14.0	23.0	8.0	19.0	22.0	12.0	23.0	23.0	9.0	20.0	23.0	0.0	21.0
GAACCGAAACCACCACTACTACGAC	19.0	21.0	23.0	21.0	22.0	22.0	19.0	21.0	24.0	18.0	22.0	24.0	18.0	20.0	20.0	15.0	18.0	21.0	19.0	21.0	19.0	16.0	20.0	20.0	19.0	23.0	18.0	21.0	19.0	19.0	20.0	21.0	14.0	15.0	18.0	19.0	14.0	16.0	20.0	14.0	20.0	20.0	15.0	21.0	20.0	13.0	20.0	21.0	0.0
ACGACGACTACCACGACCACAACCA	20.0	23.0	23.0	25.0	20.0	19.0	25.0	17.0	21.0	24.0	20.0	19.0	21.0	18.0	19.0	20.0	18.0	16.0	20.0	15.0	22.0	17.0	16.0	25.0	17.0	19.0	24.0	15.0	20.0	23.0	17.0	19.0	22.0	15.0	14.0	21.0	12.0	12.0	16.0	16.0	13.0	21.0	19.0	16.0	19.0	18.0	15.0	19.0	19.0
AACCATCACCATTACCATGACCATA	16.0	24.0	20.0	20.0	23.0	23.0	15.0	24.0	20.0	15.0	22.0	23.0	18.0	25.0	20.0	18.0	16.0	25.0	19.0	21.0	19.0	20.0	19.0	15.0	24.0	24.0	14.0	21.0	21.0	19.0	22.0	24.0	18.0	21.0	23.0	19.0	20.0	14.0	19.0	19.0	15.0	16.0	15.0	18.0	17.0	19.0	18.0	19.0	19.0
CCATAACCAGCACCAGTACCAGGAC	16.0	23.0	23.0	22.0	18.0	23.0	24.0	18.0	23.0	19.0	15.0	23.0	23.0	14.0	20.0	19.0	19.0	15.0	22.0	21.0	24.0	18.0	19.0	24.0	16.0	23.0	22.0	15.0	22.0	24.0	15.0	19.0	21.0	13.0	18.0	24.0	16.0	19.0	14.0	19.0	19.0	17.0	19.0	18.0	18.0	16.0	15.0	18.0	11.0
AGGACCAGAACCAAAACTCCCACTC	20.0	22.0	21.0	22.0	24.0	21.0	23.0	21.0	20.0	19.0	22.0	19.0	24.0	22.0	17.0	22.0	20.0	21.0	19.0	20.0	23.0	20.0	20.0	23.0	21.0	21.0	18.0	18.0	21.0	24.0	20.0	19.0	19.0	17.0	20.0	22.0	18.0	17.0	19.0	17.0	17.0	20.0	17.0	19.0	16.0	16.0	20.0	17.0	18.0
CACTCCTACTCCGACTCCAACTCTC	20.0	22.0	22.0	21.0	21.0	18.0	22.0	18.0	13.0	22.0	22.0	19.0	22.0	21.0	15.0	21.0	21.0	18.0	20.0	20.0	20.0	21.0	14.0	22.0	19.0	17.0	20.0	16.0	15.0	23.0	23.0	18.0	20.0	20.0	17.0	20.0	20.0	17.0	19.0	16.0	14.0	16.0	18.0	15.0	17.0	19.0	20.0	19.0	20.0
CTCTCACTCTTACTCTGACTCTAAC	20.0	21.0	20.0	19.0	19.0	20.0	20.0	18.0	15.0	18.0	22.0	25.0	19.0	21.0	20.0	18.0	23.0	22.0	23.0	24.0	20.0	21.0	18.0	20.0	18.0	18.0	21.0	18.0	18.0	21.0	21.0	23.0	18.0	19.0	22.0	21.0	21.0	19.0	18.0	23.0	17.0	11.0	23.0	15.0	14.0	20.0	19.0	18.0	17.0
CTAACTCGCACTCGTACTCGGACTC	16.0	21.0	19.0	20.0	21.0	20.0	19.0	20.0	21.0	16.0	19.0	19.0	25.0	21.0	19.0	20.0	20.0	23.0	23.0	22.0	23.0	19.0	21.0	19.0	21.0	22.0	18.0	16.0	18.0	19.0	20.0	20.0	21.0	16.0	22.0	19.0	19.0	20.0	18.0	19.0	21.0	17.0	15.0	23.0	15.0	15.0	23.0	15.0	19.0
GACTCGAACTCAAACTTCCACTTCT	19.0	18.0	22.0	19.0	19.0	19.0	21.0	17.0	14.0	19.0	21.0	22.0	20.0	22.0	15.0	18.0	23.0	20.0	21.0	20.0	19.0	22.0	15.0	23.0	16.0	18.0	22.0	20.0	15.0	22.0	23.0	18.0	19.0	19.0	17.0	21.0	20.0	15.0	21.0	20.0	15.0	18.0	22.0	15.0	19.0	20.0	17.0	21.0	15.0
CTTCTACTTCGACTTCAACTTTCAC	20.0	22.0	20.0	19.0	18.0	16.0	16.0	16.0	20.0	16.0	18.0	18.0	17.0	17.0	24.0	16.0	18.0	21.0	21.0	18.0	16.0	13.0	21.0	16.0	21.0	19.0	19.0	20.0	19.0	18.0	22.0	25.0	18.0	19.0	21.0	18.0	16.0	21.0	14.0	20.0	19.0	14.0	20.0	22.0	15.0	17.0	23.0	18.0	15.0
TTCACTTTTACTTTGACTTTAACTT	19.0	23.0	17.0	16.0	20.0	13.0	18.0	20.0	15.0	21.0	19.0	17.0	18.0	23.0	18.0	22.0	17.0	20.0	21.0	19.0	22.0	21.0	18.0	13.0	21.0	19.0	21.0	18.0	20.0	18.0	21.0	23.0	24.0	21.0	21.0	23.0	21.0	20.0	23.0	18.0	21.0	19.0	11.0	23.0	21.0	17.0	23.0	23.0	21.0
AACTTGCACTTGTACTTGGACTTGA	16.0	14.0	20.0	20.0	15.0	22.0	19.0	19.0	15.0	17.0	20.0	23.0	14.0	22.0	19.0	17.0	20.0	22.0	21.0	22.0	19.0	23.0	17.0	23.0	16.0	19.0	22.0	16.0	19.0	19.0	21.0	21.0	18.0	20.0	21.0	23.0	23.0	17.0	23.0	23.0	17.0	20.0	23.0	14.0	21.0	19.0	15.0	23.0	21.0
CTTGAACTTAAACTGCCACTGCTAC	20.0	21.0	17.0	19.0	21.0	14.0	18.0	21.0	20.0	17.0	19.0	20.0	17.0	19.0	25.0	19.0	19.0	23.0	23.0	20.0	18.0	18.0	21.0	19.0	21.0	17.0	21.0	19.0	22.0	20.0	20.0	23.0	20.0	14.0	20.0	20.0	17.0	20.0	16.0	21.0	21.0	13.0	21.0	24.0	14.0	18.0	23.0	16.0	16.0
GCTACTGCGACTGCAACTGTCACTG	20.0	19.0	14.0	15.0	17.0	21.0	14.0	18.0	22.0	19.0	17.0	22.0	18.0	20.0	22.0	23.0	16.0	18.0	23.0	20.0	18.0	18.0	15.0	19.0	19.0	17.0	14.0	15.0	18.0	25.0	17.0	18.0	19.0	18.0	14.0	20.0	18.0	17.0	20.0	15.0	18.0	23.0	14.0	20.0	22.0	20.0	20.0	23.0	19.0
CACTGTTACTGTGACTGTAACTGGC	19.0	21.0	19.0	18.0	18.0	22.0	20.0	18.0	16.0	18.0	18.0	23.0	21.0	17.0	19.0	21.0	19.0	21.0	21.0	22.0	23.0	21.0	20.0	16.0	20.0	20.0	14.0	18.0	19.0	18.0	22.0	20.0	15.0	21.0	21.0	19.0	22.0	19.0	22.0	23.0	17.0	19.0	20.0	11.0	20.0	22.0	18.0	22.0	21.0
CTGGCACTGGTACTGGGACTGGAAC	20.0	18.0	16.0	19.0	23.0	18.0	20.0	22.0	21.0	19.0	18.0	22.0	20.0	17.0	21.0	19.0	21.0	20.0	22.0	23.0	20.0	21.0	22.0	20.0	18.0	16.0	22.0	16.0	21.0	20.0	13.0	19.0	20.0	13.0	21.0	20.0	18.0	23.0	18.0	23.0	23.0	14.0	23.0	23.0	16.0	20.0	19.0	14.0	17.0
GGAACTGAAACTACAACTATCACTA	21.0	21.0	17.0	17.0	21.0	22.0	19.0	21.0	22.0	20.0	21.0	22.0	22.0	24.0	21.0	22.0	20.0	23.0	24.0	22.0	23.0	21.0	19.0	21.0	22.0	21.0	17.0	19.0	21.0	25.0	21.0	21.0	19.0	21.0	20.0	23.0	21.0	16.0	23.0	17.0	17.0	23.0	14.0	19.0	21.0	18.0	19.0	23.0	16.0
CACTATTACTATGACTATAACTAGC	19.0	21.0	20.0	19.0	18.0	23.0	20.0	21.0	17.0	18.0	18.0	24.0	21.0	21.0	20.0	22.0	19.0	22.0	23.0	24.0	23.0	24.0	20.0	20.0	21.0	21.0	18.0	18.0	20.0	22.0	24.0	22.0	19.0	21.0	22.0	23.0	24.0	19.0	18.0	23.0	17.0	15.0	20.0	15.0	16.0	22.0	19.0	18.0	22.0
CTAGCACTAGTACTAGGACTAGAAC	20.0	21.0	18.0	20.0	23.0	19.0	21.0	22.0	21.0	20.0	18.0	22.0	21.0	17.0	22.0	20.0	23.0	20.0	24.0	25.0	21.0	21.0	22.0	21.0	22.0	20.0	23.0	20.0	21.0	22.0	17.0	23.0	21.0	17.0	23.0	22.0	20.0	23.0	18.0	19.0	23.0	14.0	19.0	23.0	16.0	16.0	19.0	18.0	13.0
AGAACTAAAACGCCCACGCCTACGC	20.0	21.0	23.0	22.0	18.0	23.0	22.0	18.0	23.0	18.0	19.0	21.0	22.0	18.0	21.0	19.0	20.0	21.0	21.0	22.0	23.0	17.0	19.0	22.0	20.0	24.0	20.0	14.0	22.0	22.0	22.0	23.0	17.0	17.0	21.0	25.0	18.0	15.0	18.0	19.0	18.0	19.0	18.0	19.0	18.0	14.0	18.0	20.0	15.0
TACGCCGACGCCAACGCTCACGCTT	18.0	21.0	19.0	20.0	23.0	17.0	21.0	19.0	15.0	20.0	18.0	16.0	21.0	20.0	14.0	22.0	22.0	18.0	21.0	19.0	21.0	20.0	14.0	20.0	20.0	20.0	20.0	20.0	17.0	22.0	18.0	19.0	20.0	18.0	19.0	21.0	21.0	17.0	21.0	16.0	17.0	18.0	17.0	19.0	20.0	19.0	16.0	21.0	20.0
CGCTTACGCTGACGCTAACGCGCAC	19.0	18.0	20.0	22.0	20.0	25.0	22.0	18.0	14.0	15.0	21.0	18.0	22.0	20.0	16.0	17.0	23.0	23.0	21.0	24.0	22.0	20.0	21.0	22.0	19.0	19.0	18.0	19.0	20.0	21.0	21.0	18.0	17.0	20.0	24.0	21.0	19.0	20.0	18.0	23.0	17.0	15.0	23.0	16.0	15.0	20.0	18.0	14.0	19.0
CGCACGCGTACGCGGACGCGAACGC	20.0	18.0	21.0	24.0	21.0	22.0	24.0	19.0	22.0	17.0	21.0	18.0	18.0	18.0	19.0	18.0	22.0	23.0	22.0	23.0	24.0	18.0	21.0	24.0	20.0	23.0	21.0	14.0	20.0	19.0	21.0	19.0	17.0	15.0	21.0	23.0	16.0	20.0	18.0	19.0	22.0	18.0	19.0	23.0	16.0	12.0	23.0	14.0	18.0
AACGCAAACGTCCACGTCTACGTCG	18.0	20.0	19.0	20.0	19.0	18.0	20.0	23.0	15.0	19.0	18.0	18.0	19.0	20.0	14.0	17.0	22.0	14.0	17.0	20.0	17.0	23.0	15.0	23.0	21.0	19.0	23.0	23.0	16.0	23.0	16.0	18.0	22.0	18.0	18.0	20.0	21.0	16.0	20.0	19.0	17.0	17.0	21.0	19.0	19.0	21.0	12.0	20.0	19.0
CGTCGACGTCAACGTTCACGTTTAC	19.0	19.0	20.0	19.0	17.0	18.0	19.0	16.0	21.0	14.0	18.0	16.0	21.0	17.0	20.0	17.0	19.0	21.0	18.0	17.0	19.0	15.0	21.0	19.0	21.0	22.0	17.0	20.0	18.0	19.0	23.0	20.0	18.0	19.0	20.0	19.0	17.0	20.0	14.0	21.0	16.0	18.0	21.0	21.0	16.0	18.0	24.0	14.0	17.0
TTTACGTTGACGTTAACGTGCACGT	18.0	19.0	23.0	19.0	20.0	14.0	19.0	19.0	16.0	20.0	21.0	16.0	17.0	20.0	16.0	21.0	23.0	20.0	20.0	20.0	19.0	20.0	20.0	14.0	20.0	20.0	22.0	16.0	20.0	13.0	22.0	22.0	20.0	20.0	22.0	22.0	21.0	20.0	23.0	17.0	22.0	21.0	15.0	23.0	19.0	13.0	23.0	22.0	21.0
CACGTGTACGTGGACGTGAACGTAA	21.0	15.0	18.0	20.0	20.0	21.0	19.0	23.0	17.0	18.0	14.0	20.0	15.0	15.0	18.0	17.0	19.0	18.0	21.0	24.0	19.0	23.0	20.0	23.0	20.0	21.0	22.0	21.0	20.0	20.0	18.0	21.0	18.0	19.0	22.0	23.0	24.0	17.0	23.0	23.0	19.0	20.0	23.0	17.0	22.0	20.0	11.0	23.0	20.0
CGTAAACGGCCACGGCTACGGCGAC	15.0	19.0	20.0	20.0	22.0	21.0	18.0	22.0	24.0	12.0	21.0	19.0	20.0	20.0	18.0	15.0	19.0	22.0	16.0	22.0	18.0	18.0	23.0	18.0	18.0	22.0	15.0	18.0	19.0	18.0	19.0	15.0	17.0	13.0	18.0	18.0	16.0	20.0	18.0	20.0	22.0	18.0	20.0	23.0	15.0	17.0	22.0	12.0	13.0
GCGACGGCAACGGTCACGGTTACGG	19.0	15.0	18.0	19.0	18.0	21.0	17.0	18.0	21.0	23.0	20.0	22.0	14.0	18.0	21.0	19.0	19.0	19.0	21.0	20.0	17.0	18.0	14.0	22.0	19.0	16.0	20.0	14.0	17.0	20.0	19.0	18.0	15.0	18.0	16.0	19.0	18.0	18.0	21.0	14.0	20.0	20.0	18.0	21.0	20.0	16.0	21.0	23.0	19.0
TACGGTGACGGTAACGGGCACGGGT	19.0	19.0	18.0	19.0	19.0	20.0	21.0	18.0	17.0	18.0	16.0	19.0	19.0	15.0	17.0	21.0	22.0	20.0	21.0	20.0	23.0	19.0	19.0	16.0	20.0	22.0	16.0	21.0	20.0	16.0	19.0	20.0	14.0	21.0	22.0	19.0	22.0	19.0	23.0	22.0	19.0	20.0	21.0	14.0	22.0	21.0	14.0	23.0	21.0
CGGGTACGGGGACGGGAACGGAAAC	21.0	17.0	18.0	22.0	23.0	22.0	22.0	22.0	22.0	16.0	19.0	16.0	23.0	18.0	19.0	18.0	21.0	23.0	20.0	22.0	22.0	21.0	24.0	22.0	18.0	19.0	19.0	17.0	22.0	20.0	15.0	16.0	19.0	14.0	22.0	20.0	17.0	24.0	16.0	24.0	23.0	17.0	24.0	23.0	15.0	21.0	20.0	8.0	19.0
GAAACGACAACGATCACGATTACGA	18.0	19.0	22.0	21.0	21.0	21.0	21.0	20.0	21.0	23.0	22.0	22.0	19.0	20.0	22.0	20.0	23.0	22.0	23.0	23.0	21.0	20.0	18.0	22.0	22.0	21.0	23.0	17.0	21.0	21.0	22.0	23.0	18.0	20.0	21.0	24.0	20.0	15.0	22.0	16.0	17.0	20.0	19.0	18.0	21.0	15.0	18.0	24.0	16.0
TACGATGACGATAACGAGCACGAGT	19.0	19.0	19.0	20.0	19.0	21.0	21.0	21.0	18.0	18.0	16.0	20.0	19.0	19.0	18.0	22.0	22.0	21.0	23.0	22.0	23.0	22.0	19.0	20.0	21.0	23.0	20.0	21.0	21.0	20.0	21.0	22.0	18.0	21.0	23.0	23.0	24.0	19.0	19.0	22.0	19.0	16.0	21.0	18.0	18.0	21.0	15.0	19.0	22.0
CGAGTACGAGGACGAGAACGAAAAC	21.0	20.0	20.0	23.0	23.0	23.0	23.0	22.0	22.0	17.0	19.0	16.0	24.0	18.0	20.0	19.0	23.0	23.0	22.0	24.0	23.0	21.0	24.0	23.0	22.0	23.0	20.0	21.0	22.0	22.0	19.0	20.0	20.0	18.0	24.0	22.0	19.0	24.0	16.0	20.0	23.0	17.0	20.0	23.0	15.0	17.0	20.0	12.0	15.0
AAAACACCCATACCCAGACCCACAC	17.0	24.0	23.0	24.0	20.0	25.0	23.0	18.0	22.0	18.0	20.0	24.0	23.0	19.0	21.0	19.0	20.0	20.0	22.0	22.0	23.0	17.0	20.0	23.0	19.0	25.0	20.0	18.0	23.0	23.0	18.0	25.0	18.0	17.0	21.0	23.0	17.0	16.0	17.0	20.0	15.0	18.0	22.0	16.0	17.0	19.0	16.0	20.0	15.0
CACACCTATACCTAGACCTACACCG	20.0	25.0	22.0	24.0	22.0	15.0	24.0	22.0	15.0	23.0	22.0	15.0	20.0	21.0	15.0	21.0	22.0	16.0	17.0	17.0	20.0	22.0	15.0	22.0	23.0	18.0	24.0	18.0	17.0	22.0	21.0	18.0	24.0	20.0	16.0	20.0	19.0	19.0	18.0	15.0	20.0	18.0	16.0	22.0	17.0	18.0	22.0	18.0	21.0
CACCGATACCGAGACCGACACCAAC	21.0	24.0	23.0	22.0	25.0	22.0	19.0	21.0	19.0	17.0	21.0	22.0	18.0	17.0	20.0	18.0	18.0	23.0	18.0	20.0	19.0	16.0	21.0	16.0	24.0	23.0	14.0	23.0	21.0	16.0	24.0	23.0	12.0	20.0	23.0	16.0	17.0	16.0	20.0	19.0	16.0	17.0	19.0	17.0	18.0	19.0	20.0	20.0	14.0
CCAACACTCATACTCAGACTCACAC	19.0	23.0	21.0	21.0	22.0	22.0	21.0	20.0	20.0	18.0	21.0	24.0	19.0	20.0	21.0	18.0	22.0	22.0	23.0	24.0	21.0	19.0	20.0	21.0	21.0	22.0	21.0	19.0	22.0	22.0	20.0	25.0	18.0	18.0	23.0	22.0	19.0	19.0	18.0	21.0	18.0	14.0	20.0	19.0	15.0	19.0	19.0	19.0	16.0
CACACTTATACTTAGACTTACACTG	20.0	25.0	18.0	20.0	20.0	19.0	20.0	22.0	19.0	20.0	19.0	19.0	20.0	22.0	19.0	23.0	18.0	20.0	21.0	21.0	24.0	22.0	19.0	18.0	23.0	22.0	20.0	17.0	21.0	22.0	20.0	22.0	24.0	20.0	20.0	24.0	22.0	19.0	22.0	19.0	20.0	22.0	12.0	22.0	21.0	18.0	22.0	22.0	21.0
CACTGATACTGAGACTGACACTAAC	21.0	22.0	22.0	21.0	21.0	22.0	23.0	17.0	16.0	21.0	21.0	23.0	22.0	17.0	20.0	22.0	22.0	22.0	22.0	22.0	23.0	20.0	20.0	20.0	20.0	20.0	18.0	20.0	20.0	20.0	24.0	21.0	16.0	22.0	22.0	20.0	21.0	20.0	20.0	23.0	16.0	17.0	23.0	13.0	18.0	23.0	20.0	20.0	18.0
CTAACACGCATACGCAGACGCACAC	19.0	22.0	22.0	24.0	23.0	24.0	21.0	21.0	20.0	16.0	22.0	21.0	23.0	21.0	18.0	18.0	23.0	23.0	21.0	25.0	21.0	20.0	22.0	21.0	22.0	24.0	19.0	20.0	20.0	20.0	21.0	22.0	18.0	19.0	24.0	20.0	20.0	20.0	19.0	21.0	19.0	16.0	21.0	20.0	13.0	17.0	20.0	16.0	17.0
CACACGTATACGTAGACGTACACGG	20.0	21.0	22.0	24.0	20.0	19.0	24.0	21.0	19.0	22.0	21.0	19.0	16.0	19.0	19.0	21.0	22.0	20.0	21.0	21.0	24.0	21.0	19.0	22.0	22.0	22.0	24.0	15.0	21.0	18.0	21.0	22.0	20.0	19.0	20.0	24.0	21.0	19.0	22.0	19.0	21.0	22.0	16.0	22.0	21.0	14.0	22.0	22.0	20.0
CACGGATACGGAGACGGACACGAAC	21.0	22.0	20.0	22.0	25.0	21.0	23.0	21.0	18.0	21.0	17.0	20.0	22.0	13.0	19.0	22.0	22.0	20.0	22.0	23.0	23.0	20.0	21.0	20.0	24.0	22.0	18.0	22.0	21.0	20.0	20.0	21.0	16.0	20.0	23.0	20.0	21.0	20.0	20.0	23.0	18.0	17.0	23.0	17.0	19.0	23.0	16.0	20.0	18.0
CGAACACACATATATAGAGAGATAG	16.0	19.0	18.0	21.0	21.0	21.0	21.0	23.0	22.0	20.0	21.0	22.0	21.0	22.0	21.0	20.0	22.0	21.0	21.0	21.0	21.0	23.0	19.0	23.0	23.0	21.0	22.0	19.0	20.0	20.0	20.0	21.0	22.0	20.0	21.0	19.0	24.0	21.0	21.0	21.0	22.0	21.0	20.0	22.0	21.0	20.0	22.0	20.0	19.0
GATAGATATACATAGACATACACAG	20.0	24.0	20.0	21.0	21.0	17.0	22.0	21.0	20.0	23.0	22.0	18.0	21.0	21.0	20.0	24.0	22.0	20.0	20.0	20.0	22.0	21.0	21.0	20.0	24.0	21.0	21.0	20.0	22.0	21.0	21.0	20.0	22.0	23.0	19.0	22.0	20.0	21.0	22.0	20.0	19.0	24.0	17.0	22.0	22.0	20.0	23.0	23.0	18.0
CACAGATACAGAGACAGACACAAAC	21.0	24.0	23.0	23.0	25.0	23.0	23.0	21.0	19.0	21.0	21.0	23.0	22.0	17.0	21.0	22.0	22.0	23.0	22.0	23.0	23.0	20.0	22.0	20.0	24.0	23.0	18.0	23.0	22.0	20.0	24.0	23.0	16.0	22.0	24.0	20.0	21.0	20.0	20.0	23.0	18.0	17.0	23.0	17.0	17.0	23.0	20.0	20.0	18.0
CAAACATCCACATCTACATCGACAT	14.0	22.0	24.0	22.0	20.0	17.0	25.0	19.0	19.0	22.0	18.0	18.0	25.0	19.0	18.0	20.0	21.0	18.0	21.0	16.0	25.0	20.0	18.0	21.0	20.0	23.0	24.0	15.0	21.0	18.0	20.0	23.0	23.0	18.0	19.0	22.0	20.0	17.0	19.0	18.0	17.0	22.0	17.0	20.0	22.0	16.0	20.0	22.0	17.0
GACATCAACATTCACATTTACATTG	20.0	20.0	17.0	17.0	17.0	22.0	15.0	23.0	17.0	16.0	19.0	22.0	18.0	25.0	19.0	18.0	18.0	20.0	19.0	22.0	17.0	23.0	19.0	20.0	20.0	20.0	19.0	25.0	19.0	23.0	17.0	21.0	21.0	21.0	21.0	21.0	23.0	19.0	22.0	22.0	19.0	19.0	19.0	18.0	19.0	22.0	17.0	22.0	19.0
CATTGACATTAACATGCACATGTAC	20.0	21.0	19.0	17.0	17.0	19.0	22.0	16.0	20.0	19.0	16.0	19.0	23.0	15.0	22.0	21.0	21.0	18.0	23.0	20.0	22.0	17.0	21.0	22.0	21.0	20.0	22.0	18.0	23.0	23.0	21.0	20.0	22.0	19.0	23.0	23.0	19.0	22.0	13.0	23.0	20.0	17.0	23.0	21.0	19.0	20.0	22.0	17.0	17.0
TGTACATGGACATGAACATAAACAG	21.0	21.0	21.0	21.0	21.0	18.0	22.0	22.0	19.0	20.0	23.0	15.0	23.0	23.0	16.0	22.0	23.0	19.0	16.0	21.0	22.0	22.0	19.0	19.0	23.0	22.0	20.0	19.0	21.0	20.0	22.0	19.0	23.0	22.0	21.0	23.0	21.0	21.0	23.0	17.0	21.0	24.0	12.0	24.0	22.0	17.0	24.0	20.0	18.0
AACAGCCACAGCTACAGCGACAGCA	16.0	24.0	23.0	24.0	25.0	19.0	23.0	21.0	15.0	22.0	25.0	19.0	22.0	20.0	16.0	19.0	24.0	20.0	17.0	18.0	19.0	21.0	16.0	19.0	23.0	19.0	18.0	22.0	17.0	19.0	21.0	18.0	18.0	23.0	19.0	15.0	19.0	18.0	19.0	19.0	17.0	16.0	23.0	14.0	16.0	23.0	17.0	19.0	22.0
CAGCAACAGTCACAGTTACAGTGAC	16.0	19.0	22.0	22.0	20.0	22.0	22.0	20.0	23.0	18.0	22.0	25.0	22.0	21.0	19.0	18.0	20.0	23.0	20.0	21.0	22.0	21.0	23.0	22.0	14.0	19.0	21.0	15.0	20.0	21.0	18.0	17.0	20.0	14.0	18.0	21.0	17.0	22.0	17.0	22.0	20.0	19.0	22.0	20.0	17.0	19.0	22.0	13.0	13.0
GTGACAGTAACAGGCACAGGTACAG	20.0	19.0	20.0	20.0	22.0	21.0	15.0	22.0	22.0	23.0	23.0	20.0	20.0	23.0	19.0	22.0	21.0	21.0	20.0	22.0	15.0	22.0	17.0	20.0	23.0	16.0	19.0	19.0	13.0	20.0	22.0	16.0	20.0	22.0	18.0	15.0	21.0	20.0	23.0	15.0	20.0	20.0	17.0	23.0	16.0	19.0	23.0	21.0	18.0
TACAGGGACAGGAACAGAAACAACA	22.0	22.0	23.0	23.0	23.0	22.0	23.0	18.0	18.0	23.0	25.0	22.0	19.0	19.0	20.0	20.0	24.0	23.0	21.0	20.0	22.0	18.0	19.0	20.0	21.0	22.0	19.0	24.0	21.0	18.0	23.0	22.0	16.0	24.0	23.0	19.0	21.0	15.0	22.0	21.0	17.0	19.0	23.0	15.0	19.0	22.0	15.0	22.0	21.0
CAACAATAATAAGAAGAATAACAAG	21.0	23.0	21.0	20.0	22.0	23.0	21.0	24.0	22.0	22.0	21.0	21.0	21.0	21.0	20.0	21.0	21.0	20.0	20.0	23.0	21.0	23.0	24.0	21.0	24.0	22.0	22.0	22.0	23.0	21.0	22.0	21.0	22.0	23.0	23.0	21.0	22.0	22.0	17.0	16.0	21.0	19.0	15.0	23.0	19.0	16.0	23.0	17.0	14.0
ACAAGAACAAAAATCCCCATCCCTA	19.0	24.0	22.0	20.0	23.0	19.0	20.0	19.0	19.0	21.0	23.0	21.0	19.0	22.0	22.0	20.0	20.0	22.0	20.0	19.0	20.0	17.0	18.0	19.0	21.0	21.0	19.0	21.0	24.0	22.0	22.0	23.0	19.0	21.0	22.0	21.0	17.0	13.0	21.0	16.0	8.0	19.0	17.0	15.0	17.0	19.0	16.0	23.0	18.0
CCCTATCCCGATCCCAATCCTCATC	20.0	25.0	21.0	18.0	16.0	24.0	18.0	16.0	21.0	15.0	14.0	22.0	22.0	16.0	23.0	17.0	14.0	18.0	21.0	21.0	22.0	15.0	16.0	18.0	17.0	24.0	17.0	16.0	22.0	23.0	16.0	24.0	19.0	13.0	21.0	23.0	16.0	16.0	11.0	23.0	16.0	8.0	19.0	16.0	15.0	20.0	16.0	16.0	20.0
TCATCCTTATCCTGATCCTAATCCG	20.0	22.0	23.0	21.0	17.0	13.0	23.0	17.0	13.0	24.0	23.0	14.0	21.0	22.0	13.0	22.0	22.0	14.0	15.0	15.0	19.0	21.0	12.0	20.0	18.0	15.0	24.0	16.0	14.0	19.0	21.0	16.0	25.0	21.0	15.0	18.0	18.0	20.0	19.0	11.0	19.0	19.0	8.0	19.0	17.0	16.0	23.0	19.0	19.0
ATCCGCATCCGTATCCGGATCCGAA	20.0	23.0	21.0	19.0	23.0	18.0	16.0	22.0	16.0	18.0	24.0	22.0	15.0	20.0	19.0	17.0	20.0	23.0	17.0	19.0	16.0	18.0	19.0	12.0	24.0	19.0	14.0	24.0	18.0	13.0	23.0	22.0	12.0	23.0	22.0	13.0	19.0	12.0	23.0	19.0	13.0	16.0	19.0	8.0	19.0	19.0	15.0	23.0	17.0
CCGAATCCAAATCTCCATCTCTATC	19.0	23.0	19.0	19.0	19.0	21.0	18.0	19.0	21.0	15.0	18.0	25.0	20.0	20.0	22.0	18.0	16.0	23.0	22.0	20.0	22.0	18.0	19.0	18.0	18.0	22.0	17.0	17.0	24.0	23.0	18.0	24.0	18.0	15.0	22.0	23.0	17.0	19.0	14.0	21.0	18.0	13.0	18.0	19.0	8.0	20.0	20.0	15.0	19.0
CTATCTCGATCTCAATCTTCATCTT	19.0	21.0	19.0	17.0	16.0	19.0	20.0	16.0	17.0	16.0	19.0	20.0	25.0	23.0	19.0	19.0	20.0	21.0	22.0	20.0	24.0	21.0	20.0	18.0	17.0	20.0	19.0	14.0	20.0	22.0	19.0	21.0	24.0	18.0	20.0	24.0	19.0	20.0	20.0	17.0	19.0	20.0	12.0	19.0	19.0	8.0	23.0	20.0	18.0
ATCTTTATCTTGATCTTAATCTGCA	19.0	18.0	19.0	17.0	17.0	19.0	17.0	20.0	13.0	19.0	21.0	23.0	16.0	22.0	18.0	16.0	21.0	20.0	20.0	23.0	17.0	24.0	18.0	19.0	16.0	16.0	21.0	20.0	16.0	20.0	22.0	20.0	19.0	24.0	20.0	20.0	24.0	12.0	23.0	23.0	14.0	16.0	23.0	11.0	19.0	23.0	8.0	23.0	20.0
CTGCATCTGTATCTGGATCTGAATC	20.0	20.0	15.0	15.0	21.0	20.0	16.0	21.0	21.0	16.0	19.0	24.0	20.0	21.0	21.0	19.0	17.0	24.0	22.0	22.0	20.0	20.0	24.0	16.0	17.0	16.0	18.0	15.0	23.0	20.0	16.0	19.0	20.0	15.0	23.0	20.0	17.0	23.0	12.0	23.0	22.0	12.0	19.0	23.0	13.0	20.0	23.0	8.0	20.0
GAATCTAAATCGCCATCGCTATCGC	20.0	18.0	21.0	20.0	16.0	21.0	23.0	16.0	20.0	21.0	21.0	23.0	21.0	20.0	22.0	21.0	22.0	22.0	25.0	22.0	24.0	19.0	18.0	24.0	17.0	19.0	22.0	12.0	20.0	22.0	22.0	21.0	17.0	18.0	19.0	24.0	17.0	18.0	20.0	16.0	19.0	20.0	16.0	18.0	20.0	13.0	21.0	21.0	10.0
ATCGCGATCGCAATCGTCATCGTTA	19.0	19.0	18.0	18.0	23.0	16.0	18.0	22.0	15.0	21.0	19.0	21.0	17.0	20.0	16.0	19.0	22.0	19.0	22.0	23.0	18.0	22.0	16.0	20.0	21.0	18.0	22.0	22.0	16.0	21.0	19.0	20.0	20.0	18.0	20.0	21.0	23.0	13.0	23.0	21.0	13.0	16.0	21.0	16.0	20.0	21.0	11.0	23.0	18.0
CGTTATCGTGATCGTAATCGGCATC	19.0	20.0	16.0	16.0	18.0	20.0	18.0	18.0	23.0	13.0	16.0	16.0	23.0	18.0	21.0	19.0	18.0	20.0	21.0	22.0	22.0	17.0	23.0	18.0	20.0	23.0	15.0	19.0	22.0	20.0	19.0	19.0	20.0	16.0	22.0	20.0	20.0	23.0	13.0	23.0	23.0	12.0	19.0	23.0	14.0	20.0	23.0	11.0	21.0
GCATCGGTATCGGGATCGGAATCGA	20.0	14.0	20.0	19.0	17.0	21.0	20.0	16.0	21.0	23.0	22.0	22.0	16.0	20.0	21.0	23.0	22.0	21.0	24.0	21.0	20.0	20.0	17.0	24.0	17.0	16.0	20.0	13.0	15.0	19.0	22.0	17.0	18.0	20.0	16.0	19.0	19.0	19.0	23.0	14.0	19.0	23.0	13.0	18.0	21.0	13.0	22.0	23.0	17.0
ATCGAAATCACAATCATCATTATTA	18.0	21.0	20.0	18.0	22.0	17.0	17.0	22.0	17.0	22.0	21.0	22.0	19.0	23.0	20.0	19.0	21.0	22.0	21.0	23.0	17.0	22.0	17.0	19.0	22.0	19.0	23.0	24.0	16.0	22.0	23.0	22.0	22.0	21.0	21.0	21.0	24.0	15.0	21.0	22.0	13.0	14.0	22.0	17.0	19.0	23.0	15.0	22.0	20.0
TATTATGATGATTATCATGATCATA	19.0	22.0	17.0	15.0	16.0	18.0	15.0	17.0	22.0	19.0	17.0	17.0	19.0	20.0	23.0	22.0	15.0	18.0	20.0	19.0	19.0	16.0	17.0	15.0	21.0	22.0	16.0	21.0	21.0	20.0	22.0	22.0	22.0	21.0	21.0	20.0	23.0	21.0	17.0	19.0	22.0	17.0	16.0	22.0	20.0	22.0	22.0	21.0	21.0
TCATAATCAGCATCAGTATCAGGAT	15.0	22.0	23.0	20.0	17.0	18.0	24.0	18.0	18.0	22.0	15.0	18.0	22.0	16.0	15.0	20.0	18.0	12.0	18.0	17.0	24.0	20.0	17.0	19.0	16.0	23.0	23.0	17.0	22.0	19.0	16.0	19.0	23.0	18.0	18.0	24.0	20.0	19.0	19.0	18.0	19.0	22.0	15.0	18.0	23.0	17.0	15.0	23.0	14.0
AGGATCAGAATCAAAATTCCCATTC	20.0	18.0	18.0	19.0	20.0	22.0	19.0	22.0	19.0	15.0	18.0	20.0	20.0	22.0	18.0	19.0	16.0	20.0	17.0	20.0	19.0	21.0	22.0	23.0	18.0	20.0	18.0	22.0	22.0	24.0	18.0	19.0	19.0	17.0	21.0	22.0	20.0	19.0	19.0	21.0	19.0	20.0	21.0	19.0	16.0	20.0	17.0	17.0	19.0
CATTCCTATTCCGATTCCAATTCTC	20.0	21.0	20.0	18.0	17.0	15.0	21.0	14.0	17.0	23.0	18.0	15.0	23.0	17.0	18.0	22.0	19.0	14.0	20.0	18.0	19.0	17.0	16.0	21.0	19.0	17.0	21.0	16.0	15.0	23.0	23.0	18.0	23.0	20.0	15.0	20.0	20.0	21.0	15.0	16.0	18.0	18.0	18.0	19.0	19.0	19.0	24.0	19.0	20.0
TTCTCATTCTTATTCTGATTCTAAT	19.0	20.0	20.0	17.0	18.0	15.0	20.0	18.0	10.0	21.0	22.0	20.0	18.0	23.0	15.0	19.0	22.0	19.0	19.0	20.0	20.0	23.0	16.0	15.0	18.0	18.0	22.0	20.0	18.0	16.0	22.0	23.0	20.0	24.0	22.0	21.0	25.0	19.0	23.0	22.0	17.0	16.0	19.0	15.0	19.0	21.0	19.0	23.0	20.0
CTAATTCGCATTCGTATTCGGATTC	16.0	17.0	16.0	17.0	17.0	21.0	15.0	21.0	20.0	12.0	15.0	20.0	21.0	21.0	20.0	17.0	16.0	22.0	21.0	22.0	19.0	20.0	23.0	19.0	18.0	21.0	18.0	20.0	19.0	19.0	18.0	20.0	21.0	16.0	23.0	19.0	21.0	22.0	18.0	23.0	23.0	17.0	19.0	23.0	15.0	19.0	20.0	15.0	20.0
GATTCGAATTCAAATTTCCATTTCT	19.0	17.0	20.0	16.0	15.0	16.0	20.0	13.0	18.0	20.0	17.0	18.0	21.0	18.0	18.0	19.0	21.0	16.0	21.0	18.0	18.0	18.0	17.0	22.0	16.0	18.0	23.0	20.0	15.0	22.0	23.0	18.0	22.0	19.0	15.0	21.0	20.0	19.0	17.0	20.0	19.0	20.0	22.0	19.0	21.0	20.0	21.0	21.0	15.0
TTTCTATTTCGATTTCAATTTTCAT	19.0	21.0	20.0	17.0	17.0	11.0	16.0	16.0	15.0	19.0	18.0	13.0	16.0	19.0	19.0	17.0	17.0	18.0	17.0	14.0	16.0	15.0	19.0	11.0	21.0	19.0	20.0	22.0	19.0	13.0	23.0	25.0	20.0	24.0	21.0	18.0	20.0	21.0	19.0	19.0	19.0	19.0	16.0	22.0	20.0	18.0	23.0	23.0	18.0
TTCATTTTTATTTTGATTTTAATTT	19.0	19.0	14.0	13.0	16.0	14.0	14.0	21.0	14.0	17.0	15.0	18.0	14.0	23.0	19.0	19.0	13.0	19.0	19.0	19.0	18.0	22.0	20.0	13.0	18.0	18.0	21.0	22.0	21.0	18.0	19.0	23.0	24.0	21.0	22.0	23.0	23.0	22.0	23.0	22.0	23.0	19.0	15.0	23.0	21.0	21.0	20.0	23.0	22.0
AATTTGCATTTGTATTTGGATTTGA	16.0	13.0	18.0	17.0	11.0	19.0	18.0	15.0	19.0	18.0	16.0	19.0	15.0	18.0	22.0	18.0	18.0	18.0	21.0	20.0	18.0	19.0	19.0	22.0	16.0	19.0	23.0	16.0	19.0	19.0	21.0	21.0	21.0	20.0	19.0	23.0	23.0	21.0	19.0	23.0	21.0	22.0	23.0	18.0	23.0	19.0	19.0	23.0	21.0
TTTGAATTTAAATTGCCATTGCTAT	19.0	20.0	17.0	17.0	20.0	9.0	18.0	21.0	15.0	20.0	19.0	15.0	16.0	21.0	20.0	20.0	18.0	20.0	19.0	16.0	18.0	20.0	19.0	14.0	21.0	17.0	22.0	21.0	22.0	15.0	21.0	23.0	22.0	19.0	20.0	20.0	21.0	20.0	21.0	20.0	21.0	18.0	17.0	24.0	19.0	19.0	23.0	21.0	19.0
GCTATTGCGATTGCAATTGTCATTG	20.0	15.0	11.0	12.0	13.0	22.0	10.0	19.0	21.0	15.0	13.0	23.0	14.0	20.0	23.0	20.0	12.0	17.0	21.0	20.0	14.0	19.0	17.0	19.0	16.0	16.0	14.0	19.0	19.0	25.0	15.0	18.0	19.0	18.0	15.0	20.0	20.0	19.0	20.0	19.0	20.0	23.0	18.0	20.0	22.0	24.0	17.0	23.0	20.0
CATTGTTATTGTGATTGTAATTGGC	19.0	20.0	17.0	15.0	14.0	19.0	19.0	14.0	20.0	19.0	14.0	19.0	22.0	13.0	22.0	22.0	17.0	17.0	21.0	20.0	22.0	17.0	22.0	15.0	20.0	20.0	15.0	18.0	19.0	18.0	22.0	20.0	18.0	21.0	19.0	19.0	22.0	23.0	18.0	23.0	21.0	21.0	20.0	15.0	22.0	22.0	22.0	22.0	21.0
TTGGCATTGGTATTGGGATTGGAAT	19.0	17.0	16.0	17.0	22.0	13.0	20.0	22.0	16.0	22.0	18.0	17.0	19.0	19.0	16.0	20.0	20.0	17.0	18.0	19.0	20.0	23.0	20.0	15.0	18.0	16.0	23.0	18.0	21.0	15.0	14.0	19.0	22.0	18.0	21.0	20.0	22.0	23.0	23.0	22.0	23.0	19.0	19.0	23.0	21.0	21.0	19.0	19.0	20.0
GGAATTGAAATTACAATTATAATTA	21.0	17.0	14.0	14.0	17.0	23.0	15.0	22.0	22.0	17.0	17.0	23.0	19.0	24.0	23.0	19.0	16.0	22.0	22.0	22.0	19.0	22.0	21.0	21.0	19.0	20.0	18.0	23.0	22.0	25.0	19.0	21.0	20.0	21.0	21.0	23.0	22.0	19.0	23.0	20.0	20.0	23.0	17.0	20.0	22.0	21.0	17.0	23.0	16.0
AATTAGCATTAGTATTAGGATTAGA	16.0	17.0	21.0	20.0	15.0	20.0	22.0	15.0	21.0	22.0	20.0	20.0	19.0	18.0	23.0	21.0	22.0	20.0	23.0	21.0	22.0	19.0	20.0	22.0	19.0	21.0	23.0	16.0	20.0	19.0	23.0	22.0	21.0	22.0	20.0	23.0	23.0	22.0	15.0	23.0	20.0	18.0	23.0	18.0	19.0	19.0	22.0	19.0	22.0
TTAGAATTAAAATGCCCATGCCTAT	19.0	21.0	23.0	20.0	22.0	14.0	18.0	23.0	15.0	18.0	21.0	15.0	19.0	23.0	16.0	20.0	20.0	22.0	17.0	18.0	18.0	22.0	19.0	14.0	23.0	21.0	20.0	23.0	20.0	14.0	23.0	23.0	21.0	21.0	24.0	19.0	22.0	18.0	23.0	18.0	19.0	19.0	14.0	22.0	14.0	17.0	21.0	21.0	18.0
CCTATGCCGATGCCAATGCTCATGC	20.0	15.0	20.0	19.0	14.0	22.0	19.0	17.0	21.0	13.0	14.0	23.0	14.0	15.0	23.0	15.0	17.0	19.0	22.0	21.0	19.0	16.0	20.0	23.0	14.0	21.0	21.0	15.0	24.0	21.0	16.0	23.0	16.0	12.0	20.0	25.0	16.0	19.0	15.0	23.0	21.0	18.0	23.0	20.0	17.0	17.0	17.0	18.0	17.0
CATGCTTATGCTGATGCTAATGCGC	19.0	20.0	16.0	17.0	18.0	17.0	19.0	20.0	22.0	19.0	10.0	15.0	22.0	13.0	20.0	23.0	17.0	15.0	23.0	22.0	22.0	19.0	20.0	19.0	25.0	22.0	19.0	16.0	19.0	22.0	20.0	21.0	22.0	17.0	19.0	23.0	22.0	20.0	18.0	19.0	22.0	21.0	16.0	23.0	23.0	18.0	19.0	22.0	20.0
TGCGCATGCGTATGCGGATGCGAAT	19.0	18.0	18.0	20.0	22.0	18.0	22.0	22.0	14.0	18.0	18.0	13.0	21.0	19.0	10.0	18.0	22.0	17.0	16.0	21.0	22.0	23.0	18.0	17.0	22.0	24.0	19.0	22.0	19.0	16.0	18.0	19.0	19.0	22.0	23.0	21.0	25.0	19.0	23.0	22.0	19.0	20.0	19.0	19.0	20.0	21.0	15.0	19.0	21.0
CGAATGCAAATGTCCATGTCTATGT	18.0	15.0	21.0	18.0	15.0	21.0	19.0	19.0	19.0	14.0	15.0	19.0	17.0	18.0	19.0	12.0	18.0	19.0	17.0	19.0	19.0	20.0	20.0	20.0	17.0	23.0	22.0	17.0	23.0	18.0	18.0	23.0	18.0	17.0	22.0	25.0	21.0	20.0	19.0	23.0	22.0	20.0	21.0	21.0	19.0	14.0	18.0	21.0	19.0
TATGTCGATGTCAATGTTCATGTTT	18.0	16.0	14.0	14.0	15.0	15.0	16.0	16.0	18.0	17.0	10.0	13.0	18.0	16.0	18.0	20.0	16.0	13.0	19.0	17.0	16.0	17.0	18.0	19.0	17.0	19.0	21.0	24.0	18.0	22.0	16.0	19.0	23.0	18.0	18.0	21.0	23.0	23.0	17.0	20.0	23.0	20.0	21.0	23.0	22.0	23.0	17.0	21.0	21.0
TGTTTATGTTGATGTTAATGTGCAT	18.0	16.0	18.0	17.0	15.0	17.0	21.0	14.0	13.0	19.0	17.0	9.0	22.0	18.0	14.0	19.0	20.0	16.0	17.0	18.0	21.0	18.0	21.0	16.0	19.0	19.0	20.0	21.0	20.0	16.0	22.0	18.0	22.0	25.0	22.0	21.0	23.0	24.0	19.0	22.0	21.0	22.0	19.0	20.0	22.0	21.0	22.0	19.0	22.0
TGCATGTGTATGTGGATGTGAATGT	19.0	13.0	18.0	19.0	16.0	18.0	20.0	20.0	16.0	16.0	17.0	14.0	13.0	20.0	15.0	16.0	17.0	19.0	16.0	19.0	20.0	21.0	21.0	19.0	17.0	22.0	22.0	20.0	21.0	14.0	20.0	19.0	19.0	20.0	22.0	23.0	22.0	22.0	23.0	22.0	24.0	23.0	19.0	23.0	21.0	17.0	20.0	19.0	22.0
AATGTAAATGGCCATGGCTATGGCG	18.0	21.0	17.0	20.0	17.0	16.0	21.0	17.0	18.0	22.0	16.0	12.0	22.0	13.0	18.0	18.0	22.0	12.0	18.0	18.0	18.0	17.0	19.0	19.0	21.0	18.0	21.0	24.0	17.0	20.0	14.0	18.0	22.0	21.0	17.0	17.0	20.0	22.0	16.0	20.0	21.0	19.0	22.0	20.0	21.0	22.0	16.0	20.0	20.0
TGGCGATGGCAATGGTCATGGTTAT	18.0	16.0	20.0	19.0	20.0	15.0	20.0	20.0	16.0	17.0	22.0	15.0	20.0	23.0	14.0	18.0	18.0	22.0	13.0	13.0	20.0	21.0	20.0	15.0	17.0	18.0	18.0	18.0	20.0	13.0	20.0	16.0	19.0	20.0	20.0	18.0	18.0	20.0	23.0	20.0	16.0	24.0	17.0	21.0	20.0	19.0	24.0	15.0	20.0
GTTATGGTGATGGTAATGGGCATGG	19.0	12.0	15.0	15.0	16.0	20.0	10.0	21.0	20.0	17.0	18.0	22.0	10.0	20.0	22.0	20.0	19.0	20.0	21.0	23.0	10.0	21.0	21.0	19.0	18.0	14.0	18.0	20.0	16.0	18.0	19.0	17.0	17.0	20.0	18.0	17.0	22.0	22.0	23.0	18.0	24.0	21.0	22.0	23.0	19.0	19.0	20.0	22.0	21.0
CATGGGTATGGGGATGGGAATGGAA	21.0	18.0	18.0	19.0	20.0	18.0	22.0	16.0	22.0	23.0	14.0	16.0	20.0	7.0	21.0	20.0	21.0	15.0	21.0	21.0	22.0	16.0	23.0	18.0	22.0	22.0	19.0	21.0	20.0	16.0	18.0	20.0	17.0	21.0	20.0	19.0	22.0	22.0	19.0	23.0	22.0	22.0	23.0	17.0	24.0	20.0	17.0	23.0	20.0
TGGAAATGACAATGATAATGAGCAT	16.0	18.0	22.0	22.0	22.0	20.0	23.0	21.0	17.0	20.0	22.0	15.0	23.0	23.0	14.0	19.0	21.0	21.0	16.0	19.0	23.0	22.0	23.0	18.0	21.0	22.0	21.0	22.0	21.0	16.0	22.0	19.0	21.0	24.0	23.0	21.0	21.0	23.0	22.0	18.0	19.0	22.0	15.0	23.0	17.0	17.0	23.0	17.0	18.0
AGCATGAGTATGAGGATGAGAATGA	20.0	14.0	18.0	21.0	18.0	23.0	20.0	22.0	21.0	17.0	19.0	19.0	14.0	21.0	20.0	18.0	19.0	22.0	20.0	23.0	20.0	22.0	23.0	24.0	19.0	22.0	22.0	21.0	21.0	19.0	21.0	19.0	19.0	20.0	22.0	23.0	22.0	17.0	23.0	23.0	19.0	23.0	23.0	18.0	21.0	19.0	15.0	19.0	21.0
AATGAAAATACCAATACTAATACGA	16.0	22.0	21.0	21.0	20.0	18.0	22.0	20.0	23.0	22.0	18.0	17.0	23.0	20.0	23.0	24.0	22.0	20.0	23.0	21.0	22.0	20.0	21.0	22.0	25.0	23.0	23.0	21.0	20.0	23.0	22.0	23.0	24.0	20.0	20.0	23.0	22.0	18.0	18.0	20.0	17.0	21.0	20.0	20.0	22.0	20.0	19.0	22.0	21.0
TACGAATACAAATATCCAGATCCAT	17.0	21.0	23.0	21.0	22.0	17.0	21.0	20.0	18.0	22.0	20.0	15.0	20.0	21.0	20.0	20.0	19.0	21.0	19.0	19.0	21.0	19.0	17.0	18.0	23.0	23.0	22.0	21.0	19.0	17.0	24.0	24.0	22.0	22.0	23.0	20.0	21.0	19.0	21.0	18.0	18.0	19.0	17.0	22.0	21.0	19.0	21.0	23.0	18.0
TCCATATCTAGATCTATATCGAGAT	16.0	20.0	22.0	21.0	15.0	17.0	23.0	16.0	17.0	21.0	15.0	16.0	19.0	16.0	18.0	19.0	16.0	14.0	18.0	13.0	23.0	17.0	19.0	18.0	15.0	22.0	22.0	19.0	21.0	16.0	17.0	22.0	22.0	19.0	17.0	21.0	20.0	19.0	18.0	23.0	18.0	23.0	20.0	17.0	23.0	22.0	16.0	23.0	19.0
GAGATCGATATCAATATTCAGATTC	18.0	16.0	16.0	17.0	18.0	19.0	17.0	20.0	21.0	19.0	17.0	20.0	19.0	21.0	21.0	21.0	16.0	19.0	20.0	17.0	17.0	19.0	21.0	23.0	17.0	17.0	20.0	22.0	19.0	22.0	17.0	18.0	20.0	17.0	18.0	18.0	20.0	23.0	18.0	21.0	23.0	20.0	22.0	23.0	18.0	24.0	21.0	18.0	19.0
GATTCATATTTAGATTTATATTGAG	19.0	18.0	18.0	15.0	13.0	19.0	18.0	17.0	20.0	22.0	17.0	19.0	20.0	18.0	19.0	20.0	19.0	12.0	18.0	21.0	18.0	21.0	20.0	20.0	18.0	19.0	21.0	21.0	15.0	21.0	20.0	18.0	22.0	23.0	15.0	20.0	24.0	23.0	20.0	21.0	21.0	23.0	20.0	19.0	24.0	22.0	21.0	24.0	16.0
TTGAGATTGATATTAATATGCAGAT	17.0	20.0	23.0	17.0	21.0	16.0	18.0	22.0	17.0	20.0	21.0	19.0	19.0	22.0	15.0	19.0	20.0	19.0	15.0	19.0	18.0	23.0	23.0	13.0	18.0	20.0	21.0	22.0	20.0	14.0	20.0	19.0	21.0	22.0	23.0	19.0	22.0	23.0	24.0	21.0	21.0	21.0	19.0	21.0	18.0	21.0	20.0	21.0	19.0
CAGATGCATATGTAGATGTATATGG	19.0	16.0	19.0	20.0	15.0	21.0	19.0	21.0	21.0	18.0	17.0	20.0	14.0	19.0	21.0	15.0	17.0	19.0	18.0	20.0	19.0	21.0	21.0	22.0	18.0	20.0	25.0	17.0	22.0	18.0	17.0	21.0	20.0	17.0	21.0	23.0	21.0	23.0	20.0	23.0	25.0	21.0	21.0	24.0	20.0	17.0	21.0	20.0	21.0
TATGGAGATGGATATGAATATAAAT	20.0	21.0	20.0	17.0	18.0	15.0	22.0	16.0	20.0	23.0	17.0	13.0	22.0	16.0	20.0	22.0	22.0	17.0	20.0	16.0	22.0	17.0	20.0	17.0	22.0	23.0	21.0	23.0	21.0	18.0	21.0	22.0	22.0	23.0	21.0	21.0	23.0	24.0	17.0	22.0	22.0	21.0	21.0	22.0	23.0	22.0	21.0	21.0	20.0
TAAATAGCCATAGCTATAGCGATAG	15.0	16.0	17.0	19.0	14.0	21.0	17.0	19.0	21.0	20.0	16.0	22.0	16.0	20.0	22.0	20.0	15.0	16.0	20.0	17.0	17.0	19.0	17.0	24.0	16.0	18.0	21.0	20.0	18.0	21.0	18.0	19.0	21.0	19.0	16.0	18.0	22.0	19.0	20.0	17.0	19.0	23.0	22.0	20.0	23.0	23.0	17.0	23.0	18.0
GATAGCAATAGTCATAGTTATAGTG	20.0	23.0	17.0	16.0	17.0	19.0	18.0	16.0	22.0	21.0	19.0	18.0	23.0	17.0	22.0	21.0	20.0	17.0	19.0	19.0	20.0	16.0	22.0	15.0	22.0	21.0	16.0	25.0	19.0	19.0	17.0	20.0	20.0	23.0	19.0	17.0	21.0	24.0	18.0	22.0	22.0	21.0	19.0	18.0	21.0	22.0	23.0	22.0	19.0
TAGTGATAGTAATAGGCATAGGTAT	19.0	18.0	19.0	17.0	20.0	16.0	23.0	20.0	15.0	22.0	20.0	18.0	22.0	21.0	16.0	22.0	20.0	19.0	18.0	16.0	23.0	23.0	20.0	18.0	17.0	16.0	23.0	16.0	25.0	17.0	18.0	16.0	23.0	20.0	23.0	22.0	20.0	22.0	22.0	22.0	20.0	23.0	19.0	21.0	23.0	21.0	22.0	18.0	20.0
GGTATAGGGATAGGAATAGAAATAA	21.0	13.0	15.0	16.0	19.0	23.0	15.0	23.0	22.0	16.0	19.0	20.0	18.0	23.0	21.0	20.0	19.0	21.0	19.0	23.0	15.0	23.0	22.0	23.0	20.0	18.0	16.0	23.0	19.0	24.0	21.0	16.0	20.0	22.0	19.0	20.0	22.0	22.0	23.0	20.0	22.0	24.0	21.0	23.0	22.0	22.0	20.0	20.0	18.0
AATAAAAAGCCCCAGCCCTAGCCCG	16.0	23.0	21.0	21.0	21.0	16.0	19.0	21.0	20.0	19.0	24.0	17.0	20.0	23.0	20.0	18.0	21.0	19.0	16.0	17.0	16.0	18.0	18.0	19.0	20.0	17.0	20.0	19.0	19.0	20.0	18.0	17.0	22.0	17.0	16.0	17.0	14.0	17.0	19.0	14.0	18.0	19.0	16.0	23.0	18.0	16.0	22.0	17.0	17.0
GCCCGAGCCCAAGCCTCAGCCTTAG	19.0	19.0	19.0	20.0	16.0	21.0	16.0	17.0	18.0	19.0	19.0	24.0	15.0	19.0	21.0	20.0	16.0	19.0	19.0	14.0	16.0	17.0	13.0	21.0	18.0	17.0	15.0	18.0	15.0	21.0	19.0	19.0	15.0	20.0	13.0	16.0	16.0	12.0	19.0	17.0	8.0	21.0	20.0	13.0	21.0	21.0	16.0	23.0	18.0
CTTAGCCTGAGCCTAAGCCGCAGCC	19.0	24.0	22.0	20.0	23.0	16.0	19.0	18.0	17.0	18.0	22.0	18.0	22.0	16.0	18.0	19.0	24.0	19.0	18.0	19.0	15.0	17.0	21.0	15.0	20.0	16.0	17.0	21.0	17.0	18.0	19.0	17.0	18.0	18.0	19.0	14.0	15.0	23.0	14.0	18.0	22.0	12.0	23.0	19.0	10.0	20.0	22.0	13.0	20.0
CAGCCGTAGCCGGAGCCGAAGCCAA	21.0	18.0	22.0	22.0	24.0	20.0	19.0	22.0	23.0	19.0	22.0	21.0	16.0	19.0	20.0	17.0	17.0	22.0	18.0	19.0	19.0	18.0	21.0	19.0	19.0	19.0	19.0	14.0	21.0	15.0	20.0	19.0	16.0	15.0	19.0	18.0	15.0	15.0	23.0	15.0	19.0	23.0	15.0	21.0	22.0	12.0	22.0	19.0	15.0
GCCAAAGCTCCAGCTCTAGCTCGAG	15.0	19.0	19.0	18.0	15.0	21.0	15.0	17.0	24.0	20.0	16.0	21.0	14.0	16.0	22.0	18.0	13.0	14.0	17.0	16.0	15.0	14.0	15.0	20.0	18.0	20.0	16.0	19.0	13.0	20.0	18.0	17.0	17.0	17.0	11.0	15.0	17.0	15.0	17.0	16.0	17.0	21.0	19.0	18.0	22.0	20.0	17.0	24.0	14.0
TCGAGCTCAAGCTTCAGCTTTAGCT	18.0	22.0	22.0	19.0	20.0	13.0	22.0	16.0	12.0	23.0	20.0	14.0	21.0	16.0	13.0	16.0	19.0	14.0	12.0	12.0	18.0	17.0	14.0	13.0	18.0	17.0	20.0	21.0	19.0	15.0	18.0	18.0	18.0	21.0	18.0	16.0	17.0	21.0	17.0	17.0	20.0	16.0	19.0	17.0	16.0	22.0	20.0	19.0	22.0
TAGCTTGAGCTTAAGCTGCAGCTGT	19.0	14.0	17.0	16.0	15.0	20.0	13.0	21.0	21.0	11.0	16.0	21.0	12.0	23.0	20.0	16.0	12.0	22.0	16.0	16.0	15.0	18.0	21.0	16.0	14.0	18.0	17.0	18.0	22.0	15.0	19.0	19.0	16.0	15.0	20.0	18.0	17.0	18.0	23.0	18.0	22.0	23.0	17.0	22.0	22.0	17.0	20.0	19.0	17.0
GCTGTAGCTGGAGCTGAAGCTAAAG	21.0	18.0	15.0	18.0	14.0	20.0	17.0	15.0	23.0	22.0	12.0	16.0	18.0	12.0	24.0	22.0	16.0	13.0	22.0	17.0	17.0	15.0	17.0	22.0	19.0	18.0	18.0	19.0	17.0	23.0	15.0	19.0	20.0	19.0	13.0	18.0	19.0	20.0	13.0	20.0	19.0	21.0	23.0	19.0	23.0	24.0	16.0	21.0	20.0
TAAAGCGCCAGCGCTAGCGCGAGCG	15.0	20.0	19.0	21.0	18.0	17.0	21.0	15.0	18.0	24.0	20.0	18.0	20.0	15.0	18.0	20.0	19.0	13.0	16.0	12.0	17.0	15.0	14.0	20.0	17.0	15.0	17.0	20.0	14.0	17.0	17.0	14.0	17.0	20.0	12.0	10.0	17.0	20.0	16.0	13.0	19.0	19.0	22.0	16.0	19.0	23.0	19.0	19.0	21.0
GAGCGCAAGCGTCAGCGTTAGCGTG	20.0	21.0	17.0	17.0	21.0	20.0	15.0	20.0	22.0	17.0	23.0	21.0	19.0	21.0	20.0	17.0	16.0	21.0	14.0	16.0	17.0	16.0	22.0	12.0	18.0	17.0	12.0	21.0	20.0	14.0	13.0	16.0	15.0	17.0	18.0	12.0	14.0	20.0	22.0	18.0	20.0	22.0	15.0	18.0	21.0	18.0	23.0	18.0	15.0
GCGTGAGCGTAAGCGGCAGCGGTAG	20.0	15.0	14.0	16.0	16.0	21.0	18.0	17.0	20.0	22.0	17.0	23.0	18.0	17.0	21.0	23.0	16.0	16.0	20.0	15.0	18.0	19.0	16.0	23.0	14.0	11.0	18.0	12.0	20.0	22.0	13.0	11.0	19.0	16.0	14.0	17.0	15.0	18.0	18.0	19.0	16.0	23.0	22.0	17.0	23.0	23.0	18.0	18.0	20.0
GGTAGCGGGAGCGGAAGCGAAAGCA	21.0	17.0	17.0	18.0	23.0	19.0	19.0	19.0	19.0	20.0	23.0	16.0	22.0	18.0	17.0	20.0	23.0	18.0	15.0	18.0	15.0	19.0	19.0	19.0	21.0	15.0	12.0	23.0	15.0	20.0	20.0	11.0	16.0	23.0	15.0	12.0	17.0	23.0	19.0	16.0	22.0	20.0	21.0	19.0	18.0	22.0	22.0	16.0	21.0
AAGCACAAGCATAAGCAGCAGTAGT	18.0	19.0	22.0	22.0	21.0	20.0	20.0	22.0	23.0	17.0	21.0	23.0	19.0	23.0	21.0	20.0	19.0	24.0	19.0	17.0	20.0	21.0	22.0	19.0	18.0	20.0	20.0	18.0	22.0	17.0	21.0	20.0	18.0	18.0	20.0	19.0	18.0	19.0	18.0	20.0	18.0	19.0	20.0	18.0	16.0	18.0	22.0	14.0	18.0
GTAGTAGGAGGAGTAGCAGGAGCAG	19.0	17.0	14.0	20.0	22.0	20.0	16.0	22.0	18.0	23.0	19.0	16.0	19.0	19.0	21.0	23.0	22.0	20.0	23.0	22.0	16.0	22.0	20.0	21.0	23.0	14.0	19.0	21.0	17.0	22.0	18.0	16.0	20.0	23.0	19.0	17.0	20.0	23.0	24.0	13.0	21.0	22.0	18.0	23.0	22.0	17.0	19.0	22.0	17.0
AGCAGAAGCAAAAGTCCCAGTCCTA	19.0	21.0	22.0	19.0	23.0	20.0	20.0	19.0	20.0	20.0	23.0	15.0	22.0	22.0	19.0	18.0	21.0	22.0	17.0	20.0	20.0	17.0	19.0	19.0	23.0	23.0	18.0	23.0	18.0	18.0	24.0	19.0	19.0	23.0	24.0	17.0	19.0	15.0	21.0	19.0	10.0	19.0	19.0	17.0	18.0	20.0	18.0	19.0	21.0
TCCTAGTCCGAGTCCAAGTCTCAGT	19.0	20.0	25.0	20.0	15.0	19.0	22.0	15.0	16.0	20.0	16.0	17.0	17.0	15.0	18.0	16.0	17.0	15.0	17.0	17.0	22.0	16.0	14.0	17.0	16.0	24.0	22.0	16.0	22.0	14.0	18.0	24.0	17.0	17.0	21.0	23.0	19.0	16.0	16.0	22.0	17.0	13.0	19.0	16.0	20.0	17.0	16.0	21.0	22.0
TCAGTCTTAGTCTGAGTCTAAGTCG	20.0	18.0	18.0	19.0	17.0	13.0	19.0	22.0	14.0	20.0	15.0	12.0	17.0	18.0	13.0	19.0	18.0	11.0	13.0	16.0	15.0	22.0	15.0	20.0	19.0	16.0	24.0	22.0	16.0	19.0	15.0	16.0	25.0	19.0	17.0	18.0	20.0	22.0	19.0	15.0	23.0	19.0	12.0	23.0	18.0	20.0	16.0	19.0	20.0
AGTCGCAGTCGTAGTCGGAGTCGAA	20.0	20.0	19.0	18.0	19.0	19.0	17.0	18.0	22.0	16.0	20.0	14.0	19.0	16.0	18.0	17.0	18.0	19.0	14.0	17.0	17.0	14.0	22.0	13.0	24.0	23.0	12.0	24.0	18.0	13.0	23.0	18.0	14.0	23.0	20.0	13.0	19.0	16.0	19.0	19.0	17.0	22.0	19.0	12.0	21.0	19.0	19.0	19.0	18.0
TCGAAGTCAAAGTTCCAGTTCTAGT	18.0	18.0	23.0	21.0	18.0	16.0	22.0	18.0	16.0	20.0	20.0	20.0	15.0	19.0	17.0	17.0	19.0	20.0	18.0	16.0	22.0	19.0	17.0	17.0	17.0	22.0	22.0	17.0	24.0	14.0	20.0	24.0	16.0	19.0	22.0	23.0	20.0	19.0	19.0	20.0	19.0	18.0	18.0	19.0	13.0	17.0	20.0	20.0	21.0
CTAGTTCGAGTTCAAGTTTCAGTTT	19.0	17.0	14.0	15.0	16.0	19.0	16.0	21.0	18.0	12.0	11.0	18.0	21.0	19.0	19.0	16.0	16.0	18.0	20.0	21.0	20.0	22.0	23.0	18.0	18.0	21.0	19.0	20.0	22.0	22.0	13.0	21.0	24.0	16.0	22.0	24.0	21.0	22.0	20.0	21.0	23.0	20.0	16.0	23.0	20.0	12.0	16.0	20.0	19.0
AGTTTTAGTTTGAGTTTAAGTTGCA	19.0	15.0	17.0	16.0	13.0	20.0	18.0	16.0	19.0	17.0	17.0	15.0	20.0	18.0	17.0	16.0	19.0	16.0	17.0	21.0	18.0	20.0	21.0	20.0	16.0	20.0	19.0	20.0	16.0	20.0	22.0	16.0	21.0	24.0	18.0	20.0	24.0	16.0	19.0	23.0	18.0	22.0	23.0	15.0	21.0	23.0	12.0	19.0	21.0
TTGCAGTTGTAGTTGGAGTTGAAGT	19.0	15.0	19.0	17.0	20.0	15.0	20.0	20.0	16.0	21.0	21.0	19.0	15.0	20.0	16.0	18.0	20.0	21.0	18.0	18.0	20.0	21.0	22.0	15.0	16.0	16.0	23.0	15.0	23.0	11.0	18.0	19.0	18.0	19.0	23.0	20.0	20.0	23.0	17.0	22.0	23.0	17.0	19.0	23.0	18.0	17.0	23.0	13.0	22.0
GAAGTTAAAGTGCCAGTGCTAGTGC	20.0	14.0	16.0	18.0	16.0	21.0	19.0	21.0	21.0	17.0	13.0	21.0	17.0	16.0	22.0	18.0	18.0	19.0	23.0	23.0	20.0	20.0	21.0	24.0	18.0	20.0	22.0	18.0	22.0	22.0	16.0	21.0	17.0	16.0	21.0	24.0	19.0	20.0	20.0	20.0	23.0	20.0	20.0	22.0	21.0	17.0	14.0	21.0	11.0
AGTGCGAGTGCAAGTGTCAGTGTTA	19.0	16.0	16.0	17.0	19.0	17.0	19.0	18.0	21.0	19.0	15.0	13.0	21.0	16.0	15.0	19.0	20.0	15.0	19.0	21.0	19.0	18.0	19.0	21.0	21.0	22.0	20.0	22.0	16.0	21.0	19.0	16.0	22.0	18.0	18.0	21.0	23.0	17.0	19.0	21.0	17.0	22.0	21.0	20.0	22.0	21.0	15.0	19.0	19.0
TGTTAGTGTGAGTGTAAGTGGCAGT	18.0	15.0	20.0	18.0	17.0	15.0	22.0	17.0	18.0	18.0	18.0	11.0	18.0	17.0	16.0	18.0	21.0	17.0	17.0	18.0	22.0	18.0	21.0	17.0	19.0	23.0	20.0	19.0	22.0	11.0	21.0	19.0	18.0	20.0	22.0	20.0	23.0	23.0	18.0	22.0	24.0	17.0	19.0	23.0	19.0	17.0	23.0	16.0	23.0
GCAGTGGTAGTGGGAGTGGAAGTGA	20.0	10.0	15.0	17.0	17.0	21.0	16.0	21.0	22.0	19.0	14.0	20.0	12.0	16.0	21.0	20.0	18.0	18.0	22.0	22.0	16.0	21.0	20.0	24.0	18.0	17.0	20.0	19.0	17.0	19.0	16.0	17.0	18.0	18.0	18.0	19.0	21.0	21.0	23.0	18.0	23.0	23.0	17.0	22.0	22.0	17.0	15.0	23.0	18.0
AGTGAAAGTACAAGTATAAGTAGAA	17.0	19.0	20.0	20.0	20.0	20.0	21.0	21.0	24.0	20.0	19.0	16.0	23.0	19.0	18.0	20.0	22.0	19.0	19.0	23.0	21.0	21.0	23.0	21.0	23.0	25.0	20.0	24.0	17.0	21.0	23.0	18.0	22.0	22.0	19.0	21.0	25.0	18.0	19.0	23.0	18.0	22.0	23.0	18.0	21.0	23.0	16.0	19.0	18.0
TAGAAGTAAAAGGCCCAGGCCTAGG	20.0	18.0	22.0	24.0	18.0	21.0	20.0	19.0	21.0	20.0	20.0	23.0	15.0	18.0	20.0	19.0	17.0	19.0	18.0	19.0	20.0	19.0	18.0	21.0	18.0	21.0	19.0	17.0	21.0	17.0	20.0	21.0	15.0	19.0	19.0	20.0	20.0	19.0	19.0	18.0	19.0	20.0	20.0	19.0	13.0	18.0	20.0	20.0	19.0
CTAGGCCGAGGCCAAGGCTCAGGCT	19.0	21.0	20.0	21.0	22.0	15.0	24.0	18.0	15.0	19.0	18.0	14.0	25.0	14.0	15.0	16.0	24.0	15.0	16.0	16.0	20.0	19.0	20.0	18.0	20.0	18.0	19.0	21.0	18.0	18.0	14.0	16.0	20.0	18.0	18.0	16.0	16.0	23.0	16.0	17.0	22.0	16.0	20.0	19.0	16.0	12.0	18.0	16.0	19.0
AGGCTTAGGCTGAGGCTAAGGCGCA	19.0	15.0	18.0	19.0	21.0	22.0	15.0	24.0	22.0	13.0	21.0	18.0	16.0	22.0	16.0	12.0	15.0	21.0	12.0	19.0	15.0	20.0	23.0	17.0	16.0	19.0	15.0	19.0	19.0	15.0	18.0	14.0	16.0	18.0	19.0	15.0	17.0	12.0	23.0	19.0	18.0	23.0	19.0	19.0	20.0	19.0	12.0	15.0	17.0
GCGCAGGCGTAGGCGGAGGCGAAGG	20.0	13.0	16.0	19.0	16.0	24.0	18.0	17.0	24.0	21.0	18.0	24.0	14.0	16.0	21.0	20.0	16.0	18.0	20.0	17.0	18.0	17.0	19.0	23.0	13.0	15.0	18.0	11.0	20.0	18.0	13.0	14.0	15.0	15.0	14.0	17.0	15.0	19.0	13.0	19.0	19.0	21.0	22.0	19.0	20.0	19.0	19.0	13.0	21.0
GAAGGCAAAGGTCCAGGTCTAGGTC	20.0	21.0	16.0	18.0	22.0	20.0	21.0	18.0	21.0	21.0	17.0	20.0	24.0	14.0	21.0	21.0	20.0	19.0	22.0	21.0	23.0	17.0	21.0	18.0	20.0	20.0	16.0	22.0	21.0	21.0	14.0	19.0	16.0	18.0	20.0	19.0	17.0	23.0	19.0	19.0	21.0	19.0	18.0	17.0	20.0	20.0	18.0	20.0	11.0
AGGTCGAGGTCAAGGTTCAGGTTTA	19.0	14.0	18.0	18.0	19.0	20.0	20.0	18.0	19.0	19.0	23.0	20.0	21.0	24.0	15.0	19.0	20.0	21.0	18.0	20.0	20.0	22.0	19.0	22.0	13.0	16.0	20.0	16.0	17.0	20.0	19.0	12.0	21.0	16.0	17.0	20.0	20.0	17.0	23.0	21.0	15.0	23.0	21.0	16.0	20.0	21.0	19.0	15.0	19.0
GTTTAGGTTGAGGTTAAGGTGCAGG	19.0	14.0	15.0	15.0	17.0	16.0	15.0	18.0	21.0	22.0	19.0	20.0	12.0	17.0	25.0	21.0	21.0	18.0	23.0	21.0	15.0	18.0	19.0	20.0	20.0	14.0	19.0	19.0	17.0	16.0	20.0	18.0	16.0	20.0	17.0	15.0	22.0	23.0	18.0	19.0	24.0	13.0	22.0	23.0	19.0	19.0	23.0	20.0	21.0
GCAGGTGTAGGTGGAGGTGAAGGTA	20.0	18.0	13.0	15.0	21.0	21.0	16.0	19.0	23.0	21.0	16.0	20.0	20.0	15.0	21.0	24.0	18.0	19.0	22.0	21.0	20.0	19.0	21.0	16.0	21.0	18.0	12.0	21.0	17.0	19.0	15.0	16.0	18.0	21.0	18.0	15.0	20.0	22.0	23.0	18.0	21.0	23.0	13.0	18.0	22.0	21.0	17.0	23.0	19.0
AGGTAAAGGGCCAGGGCTAGGGCGA	15.0	17.0	18.0	20.0	23.0	20.0	22.0	23.0	20.0	19.0	20.0	16.0	23.0	22.0	16.0	22.0	22.0	20.0	19.0	21.0	22.0	24.0	20.0	22.0	20.0	17.0	20.0	15.0	21.0	20.0	16.0	12.0	21.0	16.0	21.0	20.0	19.0	18.0	22.0	20.0	17.0	21.0	20.0	19.0	20.0	20.0	17.0	14.0	23.0
GGCGAGGGCAAGGGTCAGGGTTAGG	19.0	12.0	17.0	19.0	18.0	21.0	17.0	19.0	22.0	20.0	20.0	18.0	15.0	18.0	20.0	18.0	21.0	21.0	19.0	21.0	17.0	19.0	17.0	22.0	21.0	20.0	17.0	20.0	12.0	16.0	21.0	16.0	14.0	21.0	18.0	15.0	22.0	21.0	19.0	19.0	21.0	18.0	22.0	21.0	16.0	19.0	21.0	17.0	22.0
TTAGGGTGAGGGTAAGGGGCAGGGG	19.0	17.0	18.0	23.0	20.0	18.0	22.0	18.0	18.0	22.0	18.0	17.0	18.0	12.0	18.0	21.0	21.0	17.0	17.0	20.0	22.0	18.0	20.0	17.0	20.0	20.0	18.0	18.0	20.0	13.0	16.0	18.0	16.0	20.0	20.0	18.0	20.0	23.0	23.0	18.0	23.0	23.0	17.0	19.0	23.0	13.0	18.0	23.0	19.0
AGGGGTAGGGGGAGGGGAAGGGAAA	21.0	16.0	16.0	20.0	24.0	21.0	22.0	21.0	22.0	20.0	20.0	17.0	23.0	17.0	18.0	21.0	22.0	22.0	19.0	21.0	23.0	21.0	24.0	19.0	20.0	19.0	17.0	18.0	22.0	17.0	16.0	14.0	18.0	19.0	22.0	18.0	20.0	17.0	23.0	24.0	19.0	23.0	23.0	16.0	21.0	23.0	13.0	15.0	22.0
GGAAAGGACAAGGATAAGGAGAAGG	17.0	14.0	18.0	20.0	20.0	23.0	20.0	21.0	24.0	23.0	22.0	23.0	17.0	20.0	23.0	21.0	23.0	22.0	23.0	22.0	20.0	21.0	21.0	25.0	21.0	19.0	20.0	20.0	18.0	18.0	21.0	18.0	16.0	22.0	19.0	17.0	23.0	23.0	19.0	20.0	23.0	19.0	22.0	23.0	19.0	19.0	23.0	18.0	21.0
GAAGGAAAAGACCAAGACTAAGACG	20.0	22.0	20.0	21.0	22.0	18.0	23.0	22.0	20.0	24.0	21.0	18.0	24.0	19.0	19.0	21.0	25.0	17.0	19.0	20.0	20.0	22.0	20.0	23.0	23.0	19.0	23.0	24.0	19.0	23.0	16.0	17.0	23.0	21.0	19.0	19.0	18.0	23.0	17.0	16.0	20.0	17.0	18.0	23.0	17.0	18.0	19.0	17.0	16.0
AGACGAAGACAAAGATCAAGATTAA	19.0	20.0	22.0	22.0	22.0	21.0	21.0	22.0	21.0	19.0	24.0	20.0	22.0	24.0	20.0	21.0	22.0	25.0	19.0	19.0	21.0	22.0	22.0	21.0	23.0	22.0	19.0	23.0	20.0	20.0	25.0	20.0	20.0	24.0	22.0	20.0	20.0	15.0	23.0	17.0	11.0	24.0	17.0	16.0	20.0	17.0	19.0	19.0	15.0
ATTAAGATGAAGATAAAGAGCCAGA	19.0	20.0	23.0	20.0	22.0	21.0	18.0	22.0	22.0	20.0	23.0	22.0	17.0	21.0	23.0	22.0	24.0	24.0	23.0	25.0	18.0	21.0	25.0	18.0	22.0	21.0	21.0	21.0	22.0	17.0	23.0	23.0	19.0	21.0	24.0	21.0	22.0	17.0	20.0	21.0	18.0	16.0	22.0	18.0	15.0	18.0	18.0	19.0	21.0
CCAGAGCTAGAGCGAGAGCAAGAGT	19.0	17.0	22.0	22.0	21.0	21.0	24.0	19.0	23.0	18.0	16.0	20.0	19.0	15.0	21.0	19.0	24.0	21.0	24.0	23.0	24.0	20.0	23.0	23.0	19.0	23.0	24.0	18.0	22.0	18.0	17.0	22.0	20.0	16.0	23.0	23.0	19.0	23.0	15.0	21.0	23.0	15.0	17.0	23.0	14.0	13.0	19.0	15.0	18.0
AGAGTCAGAGTTAGAGTGAGAGTAA	20.0	15.0	16.0	19.0	19.0	21.0	19.0	25.0	20.0	17.0	16.0	16.0	20.0	20.0	17.0	20.0	20.0	19.0	19.0	23.0	19.0	25.0	22.0	23.0	22.0	21.0	21.0	23.0	20.0	22.0	19.0	17.0	22.0	21.0	22.0	22.0	24.0	19.0	23.0	19.0	20.0	23.0	19.0	16.0	21.0	19.0	13.0	19.0	18.0
AGTAAGAGGCAGAGGTAGAGGGAGA	16.0	14.0	19.0	22.0	21.0	23.0	21.0	21.0	22.0	18.0	22.0	20.0	19.0	20.0	20.0	20.0	23.0	23.0	20.0	23.0	21.0	21.0	25.0	21.0	19.0	20.0	19.0	19.0	21.0	17.0	20.0	17.0	18.0	20.0	20.0	21.0	21.0	18.0	20.0	23.0	17.0	21.0	23.0	18.0	18.0	19.0	18.0	14.0	22.0
[truncated: 155 more columns]
